# Supplementary material for: Perception and prediction of the putting distance of robot putting movements under different visual/viewing conditions
Source: PLoS One. 2021 Apr 23;16(4):e0249518. doi: 10.1371/journal.pone.0249518 (PMC8064581; doi:10.1371/journal.pone.0249518)
Supplement: S1 Dataset — data set of experiment 1 with the recorded (video sequence number, predicted distance, confidence, and response time) and calculated (constant error, variable error, and absolute error) values. (XLSX) [file pone.0249518.s005.xlsx]

## Sheet: predicted distance
Study 1
Predicted distance [m]
	1.5 m - I-RCHB				1.5 m - F-RCHB				2.0 m - I-RCHB				2.0 m - F-RCHB				2.5 m - I-RCHB				2.5 m - F-RCHB				3.0 m - I-RCHB				3.0 m - F-RCHB				3.5 m - I-RCHB				3.5 m - F-RCHB				4.0 m - I-RCHB				4.0 m F-RCHB
Particpant	rep. 1	rep. 2	rep. 3	rep. 4	rep. 1	rep. 2	rep. 3	rep. 4	rep. 1	rep. 2	rep. 3	rep. 4	rep. 1	rep. 2	rep. 3	rep. 4	rep. 1	rep. 2	rep. 3	rep. 4	rep. 1	rep. 2	rep. 3	rep. 4	rep. 1	rep. 2	rep. 3	rep. 4	rep. 1	rep. 2	rep. 3	rep. 4	rep. 1	rep. 2	rep. 3	rep. 4	rep. 1	rep. 2	rep. 3	rep. 4	rep. 1	rep. 2	rep. 3	rep. 4	rep. 1	rep. 2	rep. 3	rep. 4
E2_001	1.42985	2.5261	1.94372	1.79527	2.08075	2.2863	2.12643	2.06933	1.19005	1.78385	1.70392	1.58972	2.20636	1.80669	1.82953	1.70392	1.50979	1.50979	2.02365	1.54405	2.5832	1.90946	2.17211	1.5783	1.74959	2.09217	2.37765	1.45269	1.8752	2.59462	2.10359	1.89804		2.04649	1.78385	1.94372	2.01223	2.69739	3.09706	3.00571	1.78385	1.78385	2.00082	1.9323	3.09706	2.09217	2.93719	2.75449
E2_004	3.06281	4.20473	3.05139	1.14437	5.72349	2.16068	2.09217	1.08728	5.68923	4.26183	3.1199	1.74959	5.10685	2.12643	1.85237	2.45758	5.81485	5.12969	3.177	1.74959	5.92904	4.27325	4.83279	3.63377	5.68923	4.79853	5.18679	3.89641	5.6093	5.71207	5.16395	3.33687	3.02855	4.05628	4.65008	3.39396	5.83768	5.83768	5.33524	5.18679	5.15253	4.87847	3.93067	2.84584	5.88336	5.86052	5.73491	4.93556
E2_005	3.43964	3.79364	1.89804	2.49184	3.05139	2.08075	2.50326	1.96656	2.50326	4.38744	3.50816	2.61746	1.95514	3.79364	4.68434	2.80016	4.98124	3.19984	4.09054	1.9323	5.02692	3.18842	5.11827	4.6044	3.99918	3.02855	2.29772	3.02855	5.99755	5.24388	4.37602	5.73491	4.02202	2.8801	3.61093	4.02202	5.49511	5.40375	5.92904	4.69576	4.0106	4.69576	1.52121	3.31403	4.50163	5.80343	5.82626	5.38091
E2_006	1.09869	1.89804	0.687602	2.83442	2.80016	1.6354	1.07586	1.34992	1.79527	2.09217	3.70228	2.73165	2.80016	3.40538	4.91272	4.86705	2.2863	2.13785	2.68597	2.96003	4.87847	5.42659	3.80506	5.49511	4.68434	1.60114	4.19331	2.83442	4.39886	5.52936	5.28956	4.91272	0.0367047	2.68597		5.15253	4.38744	5.3124	5.8491	5.70065	3.29119	2.61746		2.96003	5.94046	5.87194	5.94046	5.36949
E2_007	3.50816	4.47879	3.00571	2.48042	3.98777	4.03344	2.69739	1.70392	0.00244698	3.98777	3.01713	2.72023	1.01876	3.98777	3.00571	2.70881	3.98777	3.98777	4.49021	3.00571	2.00082	3.99918	4.45595	4.0106	0.0252855	4.96982	4.0106	2.70881	1.40701	5.02692	5.0155	5.46085	2.90294	3.99918	4.02202	2.53752	4.0106	5.00408	5.00408	5.47227	2.40049	2.49184	5.00408	3.00571	1.9894	4.51305	4.49021	5.51794
E2_008	1.06444	1.34992	1.24714	1.30424	1.34992	1.21289	1.14437	1.21289	1.31566	1.42985	1.47553	1.66966	2.35481	1.90946	1.39559	2.72023	1.79527	1.38418	1.96656	2.09217	3.64519	3.18842	2.59462	2.12643	0.881729	1.88662	1.8752	1.52121	3.14274	2.94861	2.5832	3.13132	1.34992	1.48695	1.31566	1.20147	2.76591	4.17047	2.46901	3.95351	1.86379	1.52121	1.97798	2.86868	4.09054	4.21615	3.56525	3.4168
E2_009	3.00571	2.2863	3.26835	2.51468	3.31403	2.00082	2.01223	2.42333	2.81158	3.64519	1.90946	3.51958	4.02202	1.84095	2.03507	3.45106	2.80016	2.27488	2.18352	2.78874	3.16558	2.02365	2.30913	2.50326	2.32055	2.49184	2.03507	2.823	3.55383	3.50816	2.50326	3.96493	2.51468	2.5832	2.46901	3.59951		3.1199	2.92577	2.70881	2.98287	3.14274	2.48042	3.87357	3.99918	3.85073	2.83442	3.99918
E2_010	3.01713	3.05139	3.32545	3.00571	2.50326	2.25204	2.60604	2.01223	3.00571	3.01713	2.44617	3.87357	2.48042	2.48042	3.01713	2.50326	3.49674	3.31403	4.19331	3.59951	4.82137	3.49674	3.85073	3.27977	2.51468	2.05791	3.97635	3.98777	3.00571	4.82137	3.70228	2.99429	2.03507	3.79364	3.50816	3.93067	4.0106	4.0106	4.3075	3.19984	3.50816	2.27488	4.33034	2.05791	5.02692	4.50163	4.70718	3.82789
E2_011	0.984502	1.56688	3.177	4.04486	1.55547	2.01223	1.92088	1.82953	1.9894	5.35808	3.05139	3.39396	2.03507	3.97635	3.05139	1.79527	2.51468	4.02202	2.69739	2.99429	3.00571	2.93719	3.00571	4.77569	3.96493	2.92577	3.53099	2.90294	5.99755	4.04486	4.18189	4.17047	3.97635	3.40538	3.93067	5.73491	3.48532	5.1982	3.27977	5.78059	3.4739	4.79853	4.15905	4.33034	4.04486	3.99918	5.62072	4.6615
E2_012	1.96656	2.45758	2.51468	1.96656	2.02365	1.47553	1.52121	1.66966	2.02365	2.00082	3.22268	2.04649	1.48695	2.54894	2.00082	1.76101	2.823	2.99429	2.49184	1.74959	2.823	2.75449	3.02855	2.50326	2.99429	2.33197	2.44617	2.53752	1.80669	2.48042	2.75449	2.93719	2.01223	2.65171	2.68597	2.45758	3.02855	3.51958	2.81158	3.72512	1.97798	2.73165	2.92577	2.48042	3.73654	3.55383	3.53099	3.02855
E2_013	2.49184	3.21126	2.49184	1.95514	4.99266	4.69576	1.81811	2.03507	2.50326	2.73165	1.8752	2.04649	2.51468	2.19494	2.41191	2.12643	3.46248	2.67455	1.74959	2.86868	4.38744	5.3124	3.05139	2.96003	4.49021	3.37113	2.06933	2.56036	4.98124	4.0677	3.03997	3.1199	4.0106	2.46901	2.24062	1.85237	5.94046	4.96982	3.18842	5.18679	3.37113	2.49184	2.08075	1.88662	5.70065	5.00408	3.81648	5.1982
E2_014	2.78874	4.09054	2.5261	2.51468	2.70881	3.10848	2.59462	2.51468	4.29608	4.10196	3.49674	2.99429	3.50816	2.80016	2.90294	3.1199	3.70228	3.61093	2.823	3.49674	4.20473	3.7137	3.51958	3.39396	3.13132	4.51305	4.02202	3.01713	4.37602	4.28467	3.49674	3.02855	3.67944	2.91436	3.19984	3.58809	4.03344	3.99918	4.3075	3.82789	3.70228	3.79364	2.91436	2.91436	4.50163	4.82137	3.90783	3.67944
E2_016	3.81648	2.74307	2.86868	2.92577	3.86215	2.11501	2.66313	1.82953	3.57667	3.16558	3.22268	3.177	2.50326	3.177	3.49674	3.7708	3.37113	2.92577	3.21126	3.43964	3.07423	3.85073	3.73654	3.67944	3.00571	2.84584	4.1248	2.42333	4.03344	4.83279	3.90783	4.54731	3.06281	3.64519	2.56036	3.09706	4.6044	4.93556	4.29608	4.14764	3.06281	2.33197	3.49674	2.72023	5.12969	5.32382	4.27325	5.16395
E2_017	1.16721	1.80669	4.02202	2.59462	2.68597	0.653344	2.59462	3.53099	2.94861	2.17211	3.16558	3.91925	1.97798	1.74959	4.46737	2.26346	1.8752	3.98777	2.50326	4.83279	3.48532	1.50979	4.45595	3.54241	4.92414	1.14437	1.97798	3.14274	2.01223	2.34339	3.89641	3.37113	0.938825	1.45269	3.55383	3.16558	3.38254	3.00571	4.0677	3.70228	2.89152	1.48695	4.22757	2.33197	4.6615	2.80016	4.25041	4.86705
E2_018	2.01223	3.55383	3.96493	4.50163	0.710441	5.48369	4.50163	3.80506	3.00571	5.02692	3.49674	1.86379	2.49184	3.49674	4.62724	2.50326	3.03997	4.0677	5.64356	2.70881	3.49674	3.01713	5.0155	4.47879	3.99918	2.49184	3.48532	4.49021	2.50326	3.99918	2.46901	5.04976	2.46901	4.49021	4.02202	3.50816	4.20473	5.50652	5.50652	5.78059	2.02365	4.99266	2.98287	4.03344	3.02855	4.91272	5.96329	5.70065
E2_022	3.18842	4.09054	3.75938	3.14274	3.88499	3.61093	3.59951	2.92577	4.69576	4.3646	4.4217	4.18189	4.03344	4.0106	4.27325	4.05628	4.0106	4.57015	5.03834	4.0677	5.70065	4.53589	4.54731	4.05628	5.00408	5.51794	3.87357	5.02692	4.3075	4.45595	4.9584	5.15253	4.29608	4.1248	4.27325	4.29608	5.51794	4.86705	5.07259	5.09543	4.13621	4.51305	3.95351	4.39886	5.81485	5.89478	5.63214	5.97471
E2_023	1.49837	2.35481	1.86379	1.52121	2.5261	2.78874	2.26346	1.47553	1.60114	1.76101	1.73817	1.97798	3.00571	3.57667	2.59462	3.18842	1.03018	2.53752	3.96493	1.66966	3.37113	4.93556	3.96493	3.86215	1.77243	3.15416	1.90946	4.4217	3.27977	2.34339	4.3075	3.98777	2.75449	2.00082	2.42333	4.77569	3.38254	4.9013	5.73491	3.01713	1.01876	2.42333	2.35481	2.74307	5.47227	5.34666	5.40375	4.17047
E2_024	2.51468	3.58809	3.18842	3.90783	2.99429	4.09054	2.32055	2.69739	3.85073	2.37765	3.48532	2.85726	4.13621	4.0106	2.70881	2.86868	3.66803	3.86215	3.61093	4.10196	4.04486	4.50163	4.0106	4.03344	3.00571	4.19331	3.69087	3.45106	3.46248	4.0677	4.07912	4.22757	2.46901	3.22268	3.05139	3.22268	4.05628	5.02692	4.41028	3.57667	3.27977	3.48532	3.95351	3.7708	4.75286	5.07259	4.62724	4.55873
E2_025	2.86868	3.10848	2.05791	3.79364	2.99429	2.34339	1.94372	2.51468	3.49674	4.11338	4.96982	3.35971	3.35971	3.85073	2.56036	3.7137	4.02202	4.92414	4.25041	4.15905	4.55873	3.90783	3.91925	3.25693	4.85563	4.22757	4.52447	4.0677	4.44454	3.75938	4.33034	3.94209	3.55383	3.7708	5.12969	3.93067	4.52447	5.49511	5.56362	4.93556	3.66803	3.91925	2.96003	3.39396	5.2553	5.97471	5.75775	5.12969
E2_026	1.50979	0.995922	1.52121	2.05791	1.00734	2.5261	2.37765	1.09869	2.50326	2.50326	1.22431	0.973083	1.78385	3.03997	3.03997	1.6925	2.51468	2.30913	2.21778	3.13132	2.49184	2.98287	3.15416	2.66313	1.50979	1.0416	3.09706	1.9894	3.00571	4.28467	2.83442	2.73165	2.02365	2.05791	2.06933	2.62887	4.11338	5.0155	4.55873	3.48532	1.00734	2.49184	2.2292	2.50326	4.51305	4.99266	4.04486	3.61093

## Sheet: constant error
Study 1
Constant error of predicted distance [m]
	1.5 m - I-RCHB				1.5 m - F-RCHB				2.0 m - I-RCHB				2.0 m - F-RCHB				2.5 m - I-RCHB				2.5 m - F-RCHB				3.0 m - I-RCHB				3.0 m - F-RCHB				3.5 m - I-RCHB				3.5 m - F-RCHB				4.0 m - I-RCHB				4.0 m F-RCHB
Particpant	rep. 1	rep. 2	rep. 3	rep. 4	rep. 1	rep. 2	rep. 3	rep. 4	rep. 1	rep. 2	rep. 3	rep. 4	rep. 1	rep. 2	rep. 3	rep. 4	rep. 1	rep. 2	rep. 3	rep. 4	rep. 1	rep. 2	rep. 3	rep. 4	rep. 1	rep. 2	rep. 3	rep. 4	rep. 1	rep. 2	rep. 3	rep. 4	rep. 1	rep. 2	rep. 3	rep. 4	rep. 1	rep. 2	rep. 3	rep. 4	rep. 1	rep. 2	rep. 3	rep. 4	rep. 1	rep. 2	rep. 3	rep. 4
E2_001	-0.070147	1.0261	0.443719	0.295269	0.58075	0.786297	0.626427	0.569331	-0.809951	-0.21615	-0.296085	-0.410277	0.206362	-0.193312	-0.170473	-0.296085	-0.990212	-0.990212	-0.476346	-0.955954	0.083197	-0.590538	-0.327895	-0.921697	-1.25041	-0.90783	-0.622349	-1.54731	-1.1248	-0.405383	-0.896411	-1.10196		-1.45351	-1.71615	-1.55628	-1.48777	-0.80261	-0.402936	-0.49429	-2.21615	-2.21615	-1.99918	-2.0677	-0.902936	-1.90783	-1.06281	-1.24551
E2_004	1.56281	2.70473	1.55139	-0.355628	4.22349	0.660685	0.59217	-0.412724	3.68923	2.26183	1.1199	-0.250408	3.10685	0.126427	-0.147635	0.457585	3.31485	2.62969	0.676998	-0.750408	3.42904	1.77325	2.33279	1.13377	2.68923	1.79853	2.18679	0.896411	2.6093	2.71207	2.16395	0.336868	-0.471452	0.556281	1.15008	-0.106036	2.33768	2.33768	1.83524	1.68679	1.15253	0.878466	-0.069331	-1.15416	1.88336	1.86052	1.73491	0.935563
E2_005	1.93964	2.29364	0.398042	0.991843	1.55139	0.58075	1.00326	0.466558	0.503263	2.38744	1.50816	0.617455	-0.044861	1.79364	2.68434	0.800163	2.48124	0.699837	1.59054	-0.5677	2.52692	0.688418	2.61827	2.1044	0.999184	0.028548	-0.702284	0.028548	2.99755	2.24388	1.37602	2.73491	0.522023	-0.619902	0.11093	0.522023	1.99511	1.90375	2.42904	1.19576	0.010603	0.695759	-2.47879	-0.685971	0.501631	1.80343	1.82626	1.38091
E2_006	-0.401305	0.398042	-0.812398	1.33442	1.30016	0.1354	-0.424144	-0.150082	-0.204731	0.09217	1.70228	0.731648	0.800163	1.40538	2.91272	2.86705	-0.213703	-0.362153	0.185971	0.460033	2.37847	2.92659	1.30506	2.99511	1.68434	-1.39886	1.19331	-0.165579	1.39886	2.52936	2.28956	1.91272	-3.4633	-0.814029		1.65253	0.887439	1.8124	2.3491	2.20065	-0.708809	-1.38254		-1.03997	1.94046	1.87194	1.94046	1.36949
E2_007	2.00816	2.97879	1.50571	0.980424	2.48777	2.53344	1.19739	0.203915	-1.99755	1.98777	1.01713	0.720228	-0.98124	1.98777	1.00571	0.708809	1.48777	1.48777	1.99021	0.50571	-0.499184	1.49918	1.95595	1.5106	-2.97471	1.96982	1.0106	-0.291191	-1.59299	2.02692	2.0155	2.46085	-0.597064	0.499184	0.522023	-0.96248	0.510603	1.50408	1.50408	1.97227	-1.59951	-1.50816	1.00408	-0.99429	-2.0106	0.513051	0.490212	1.51794
E2_008	-0.435563	-0.150082	-0.252855	-0.195759	-0.150082	-0.287113	-0.355628	-0.287113	-0.684339	-0.570147	-0.52447	-0.330343	0.354812	-0.090538	-0.604405	0.720228	-0.704731	-1.11582	-0.533442	-0.40783	1.14519	0.688418	0.094617	-0.373573	-2.11827	-1.11338	-1.1248	-1.47879	0.14274	-0.051387	-0.416803	0.131321	-2.15008	-2.01305	-2.18434	-2.29853	-0.734095	0.670473	-1.03099	0.453507	-2.13621	-2.47879	-2.02202	-1.13132	0.090539	0.21615	-0.434747	-0.583197
E2_009	1.50571	0.786297	1.76835	1.01468	1.81403	0.500816	0.512235	0.923328	0.811582	1.64519	-0.090538	1.51958	2.02202	-0.159054	0.035073	1.45106	0.300163	-0.225122	-0.316476	0.288744	0.665579	-0.476346	-0.190865	0.003263	-0.679446	-0.508157	-0.964927	-0.176998	0.553834	0.508157	-0.496737	0.964926	-0.985318	-0.916803	-1.03099	0.09951		-0.380098	-0.574225	-0.791191	-1.01713	-0.85726	-1.51958	-0.126428	-0.000816	-0.149266	-1.16558	-0.000816
E2_010	1.51713	1.55139	1.82545	1.50571	1.00326	0.752039	1.10604	0.512235	1.00571	1.01713	0.446166	1.87357	0.480424	0.480424	1.01713	0.503263	0.996737	0.814029	1.69331	1.09951	2.32137	0.996737	1.35073	0.779771	-0.485318	-0.942088	0.976346	0.987765	0.00571	1.82137	0.702284	-0.00571	-1.46493	0.293638	0.008157	0.430669	0.510603	0.510603	0.807504	-0.300163	-0.491843	-1.72512	0.330342	-1.94209	1.02692	0.501631	0.707178	-0.172105
E2_011	-0.515498	0.066884	1.677	2.54486	0.055465	0.512235	0.420881	0.329527	-0.010604	3.35808	1.05139	1.39396	0.035073	1.97635	1.05139	-0.204731	0.014682	1.52202	0.19739	0.49429	0.50571	0.437194	0.50571	2.27569	0.964926	-0.074225	0.530995	-0.097064	2.99755	1.04486	1.18189	1.17047	0.476346	-0.094617	0.430669	2.23491	-0.014682	1.6982	-0.220229	2.28059	-0.526101	0.798532	0.159054	0.330342	0.044861	-0.000816	1.62072	0.661501
E2_012	0.466558	0.957585	1.01468	0.466558	0.523654	-0.02447	0.021207	0.169657	0.023654	0.000816	1.22268	0.046493	-0.513051	0.548939	0.000816	-0.238989	0.323002	0.49429	-0.008157	-0.750408	0.323002	0.254486	0.528548	0.003263	-0.00571	-0.668026	-0.553834	-0.46248	-1.19331	-0.519576	-0.245514	-0.062806	-1.48777	-0.848287	-0.814029	-1.04242	-0.471452	0.019576	-0.688418	0.225122	-2.02202	-1.26835	-1.07423	-1.51958	-0.263458	-0.446166	-0.469005	-0.971452
E2_013	0.991843	1.71126	0.991843	0.455139	3.49266	3.19576	0.318108	0.535073	0.503263	0.731648	-0.124796	0.046493	0.514682	0.194943	0.411909	0.126427	0.96248	0.174551	-0.750408	0.368679	1.88744	2.8124	0.551386	0.460033	1.49021	0.371125	-0.930669	-0.439641	1.98124	1.0677	0.039967	0.119902	0.510603	-1.03099	-1.25938	-1.64763	2.44046	1.46982	-0.311582	1.68679	-0.628875	-1.50816	-1.91925	-2.11338	1.70065	1.00408	-0.183524	1.1982
E2_014	1.28874	2.59054	1.0261	1.01468	1.20881	1.60848	1.09462	1.01468	2.29608	2.10196	1.49674	0.99429	1.50816	0.800163	0.902936	1.1199	1.20228	1.11093	0.323002	0.996737	1.70473	1.2137	1.01958	0.893964	0.131321	1.51305	1.02202	0.017129	1.37602	1.28467	0.496737	0.028548	0.179445	-0.585644	-0.300163	0.088091	0.533442	0.499184	0.807504	0.327895	-0.297716	-0.206362	-1.08564	-1.08564	0.501631	0.82137	-0.09217	-0.320555
E2_016	2.31648	1.24307	1.36868	1.42577	2.36215	0.615008	1.16313	0.329527	1.57667	1.16558	1.22268	1.177	0.503263	1.177	1.49674	1.7708	0.871125	0.425775	0.711256	0.939641	0.574225	1.35073	1.23654	1.17944	0.00571	-0.15416	1.1248	-0.576672	1.03344	1.83279	0.90783	1.54731	-0.437194	0.145187	-0.939641	-0.402936	1.1044	1.43556	0.796084	0.647635	-0.937194	-1.66803	-0.503263	-1.27977	1.12969	1.32382	0.273246	1.16395
E2_017	-0.33279	0.306688	2.52202	1.09462	1.18597	-0.846656	1.09462	2.03099	0.948613	0.172105	1.16558	1.91925	-0.022023	-0.250408	2.46737	0.263458	-0.624796	1.48777	0.003263	2.33279	0.985318	-0.990212	1.95595	1.04241	1.92414	-1.85563	-1.02202	0.14274	-0.987765	-0.656607	0.896411	0.371125	-2.56117	-2.04731	0.053834	-0.334421	-0.117455	-0.49429	0.5677	0.202284	-1.10848	-2.51305	0.227569	-1.66803	0.661501	-1.19984	0.250408	0.867047
E2_018	0.512235	2.05383	2.46493	3.00163	-0.789559	3.98369	3.00163	2.30506	1.00571	3.02692	1.49674	-0.136215	0.491843	1.49674	2.62724	0.503263	0.539967	1.5677	3.14356	0.208809	0.996737	0.517129	2.5155	1.97879	0.999184	-0.508157	0.485318	1.49021	-0.496737	0.999184	-0.530995	2.04976	-1.03099	0.990212	0.522023	0.008157	0.704731	2.00652	2.00652	2.28059	-1.97635	0.992659	-1.01713	0.033442	-0.971452	0.912724	1.96329	1.70065
E2_022	1.68842	2.59054	2.25938	1.64274	2.38499	2.11093	2.09951	1.42577	2.69576	2.3646	2.4217	2.18189	2.03344	2.0106	2.27325	2.05628	1.5106	2.07015	2.53834	1.5677	3.20065	2.03589	2.04731	1.55628	2.00408	2.51794	0.873572	2.02692	1.3075	1.45595	1.9584	2.15253	0.796084	0.624796	0.773246	0.796084	2.01794	1.36705	1.57259	1.59543	0.136215	0.513051	-0.046493	0.398858	1.81485	1.89478	1.63214	1.97471
E2_023	-0.001631	0.854812	0.363785	0.021207	1.0261	1.28874	0.763458	-0.02447	-0.398858	-0.238989	-0.261827	-0.022023	1.00571	1.57667	0.594617	1.18842	-1.46982	0.03752	1.46493	-0.830343	0.871125	2.43556	1.46493	1.36215	-1.22757	0.15416	-1.09054	1.4217	0.279771	-0.656607	1.3075	0.987765	-0.745514	-1.49918	-1.07667	1.27569	-0.117455	1.4013	2.23491	-0.482871	-2.98124	-1.57667	-1.64519	-1.25693	1.47227	1.34666	1.40375	0.170473
E2_024	1.01468	2.08809	1.68842	2.40783	1.49429	2.59054	0.820554	1.19739	1.85073	0.377651	1.48532	0.857259	2.13621	2.0106	0.708809	0.868679	1.16803	1.36215	1.11093	1.60196	1.54486	2.00163	1.5106	1.53344	0.00571	1.19331	0.690865	0.45106	0.46248	1.0677	1.07912	1.22757	-1.03099	-0.277325	-0.448614	-0.277325	0.556281	1.52692	0.910277	0.076672	-0.720229	-0.514682	-0.046493	-0.229201	0.752855	1.07259	0.627243	0.558727
E2_025	1.36868	1.60848	0.557912	2.29364	1.49429	0.843393	0.443719	1.01468	1.49674	2.11338	2.96982	1.35971	1.35971	1.85073	0.560359	1.7137	1.52202	2.42414	1.75041	1.65905	2.05873	1.40783	1.41925	0.756933	1.85563	1.22757	1.52447	1.0677	1.44454	0.75938	1.33034	0.942088	0.053834	0.270799	1.62969	0.430669	1.02447	1.99511	2.06362	1.43556	-0.331974	-0.08075	-1.03997	-0.606036	1.2553	1.97471	1.75775	1.12969
E2_026	0.009788	-0.504078	0.021207	0.557912	-0.492659	1.0261	0.877651	-0.401305	0.503263	0.503263	-0.775693	-1.02692	-0.21615	1.03997	1.03997	-0.307504	0.014682	-0.190865	-0.282219	0.631321	-0.008157	0.482871	0.65416	0.163132	-1.49021	-1.9584	0.097064	-1.0106	0.00571	1.28467	-0.165579	-0.268352	-1.47635	-1.44209	-1.43067	-0.871126	0.613377	1.5155	1.05873	-0.014682	-2.99266	-1.50816	-1.7708	-1.49674	0.513051	0.992659	0.044861	-0.38907

## Sheet: variable error
Study 1
Variable error [m]
	1.5 m - I-RCHB					1.5 m - F-RCHB					2.0 m - I-RCHB					2.0 m - F-RCHB					2.5 m - I-RCHB					2.5 m - F-RCHB					3.0 m - I-RCHB					3.0 m - F-RCHB					3.5 m - I-RCHB					3.5 m - F-RCHB
Particpant	rep. 1	rep. 2	rep. 3	rep. 4	VE	rep. 1	rep. 2	rep. 3	rep. 4	VE	rep. 1	rep. 2	rep. 3	rep. 4	VE	rep. 1	rep. 2	rep. 3	rep. 4	VE	rep. 1	rep. 2	rep. 3	rep. 4	VE	rep. 1	rep. 2	rep. 3	rep. 4	VE	rep. 1	rep. 2	rep. 3	rep. 4	VE	rep. 1	rep. 2	rep. 3	rep. 4	VE	rep. 1	rep. 2	rep. 3	rep. 4	VE	rep. 1	rep. 2	rep. 3	rep. 4
E2_001	-1.17604	-0.0797921	-0.662174	-0.810624	0.394863	-0.387398	-0.181851	-0.341721	-0.398817	0.086732	-1.69248	-1.09867	-1.17861	-1.2928	0.228242	-0.687439	-1.08711	-1.06427	-1.18989	0.190568	-1.64066	-1.64066	-1.12679	-1.6064	0.218015	-1.08112	-1.75485	-1.49221	-2.08601	0.367761	-1.40285	-1.06028	-0.774796	-1.69975	0.348743	-1.95283	-1.23342	-1.72445	-1.93	0.289268		-1.0229	-1.28554	-1.12567	0.838652	-2.35092	-1.66576	-1.26609	-1.35744
E2_004	0.456913	1.59884	0.445493	-1.46152	1.09878	3.25534	-0.307463	-0.375978	-1.38087	1.75964	2.80671	1.3793	0.237378	-1.13293	1.45028	2.21305	-0.767374	-1.04144	-0.436216	1.3001	2.6644	1.97924	0.0265494	-1.40086	1.60526	2.26472	0.608931	1.16847	-0.0305467	0.843036	2.53679	1.64609	2.03434	0.743964	0.656203	1.78126	1.88403	1.33591	-0.49117	0.956984	-0.0408458	0.986887	1.58069	0.32457	0.621904	1.47453	1.47453	0.972081	0.823631
E2_005	0.833748	1.18774	-0.707851	-0.11405	0.751695	0.583238	-0.387398	0.0351146	-0.50159	0.425664	-0.379261	1.50491	0.625633	-0.265069	0.761261	-0.938662	0.899837	1.79054	-0.0936378	1.02692	1.83079	0.0493884	0.94009	-1.21815	1.12696	1.3626	-0.475897	1.45396	0.940089	0.772995	0.846737	-0.123899	-0.854731	-0.123899	0.60454	2.16951	1.41584	0.547981	1.90687	0.617821	0.952629	-0.189296	0.541536	0.952629	0.466375	1.13195	1.0406	1.56588	0.332604
E2_006	-1.5072	-0.707851	-1.91829	0.228528	0.820499	0.332015	-0.832748	-1.39229	-1.11823	0.65683	-1.08726	-0.790354	0.81976	-0.150876	0.730804	-0.0936378	0.511582	2.01892	1.97325	0.918961	-0.864152	-1.0126	-0.464478	-0.190416	0.324734	1.21415	1.76228	0.140742	1.83079	0.676536	1.53189	-1.5513	1.04087	-0.318026	1.20562	0.57082	1.70133	1.46152	1.08469	0.426849	-3.03269	-0.383423		2.08314	2.13656	0.0242843	0.949243	1.48595	1.3375
E2_007	0.902264	1.8729	0.399817	-0.125469	0.736979	1.51962	1.56529	0.229242	-0.764233	0.970884	-2.88008	1.10524	0.134605	-0.162296	1.4789	-1.87504	1.09396	0.111909	-0.184992	1.06968	0.837316	0.837316	1.33976	-0.144739	0.538372	-1.6635	0.334869	0.791639	0.346288	0.950905	-3.12716	1.81737	0.858156	-0.443638	1.85842	-2.42102	1.19888	1.18746	1.63281	1.63831	-0.166458	0.92979	0.952629	-0.531874	0.658045	-0.352552	0.640923	0.640923	1.10911
E2_008	-1.54146	-1.25598	-1.35875	-1.30165	0.108483	-1.11823	-1.25526	-1.32378	-1.25526	0.0746629	-1.56686	-1.45267	-1.40699	-1.21287	0.127767	-0.538989	-0.984339	-1.49821	-0.173573	0.495481	-1.35518	-1.76627	-1.18389	-1.05828	0.267242	-0.0191277	-0.475897	-1.0697	-1.53789	0.576552	-2.27072	-1.26582	-1.27724	-1.63124	0.408098	-0.685298	-0.879425	-1.24484	-0.696717	0.226144	-1.71948	-1.58244	-1.75373	-1.86793	0.101817		-0.192682	-1.89415	-0.409648
E2_009	0.399817	-0.319596	0.662459	-0.0912111	0.388286	0.845881	-0.467332	-0.455913	-0.0448204	0.533865	-0.0709424	0.762663	-0.973062	0.637052	0.690605	1.12822	-1.05285	-0.858728	0.557259	0.924197	-0.350286	-0.875571	-0.966925	-0.361705	0.284494	-0.498736	-1.64066	-1.35518	-1.16105	0.42022	-0.831893	-0.660604	-1.11737	-0.329445	0.28531	-0.274204	-0.319881	-1.32478	0.136888	0.537918	-0.554712	-0.486197	-0.600389	0.530116	0.468215	-4.36315	-1.24325	-1.43738	-1.65435
E2_010	0.411236	0.445493	0.719556	0.399817	0.13129	0.0351146	-0.216109	0.137888	-0.455913	0.230516	0.123186	0.134605	-0.436358	0.991048	0.510109	-0.413377	-0.413377	0.123328	-0.390538	0.229293	0.346288	0.16358	1.04286	0.449061	0.329431	1.15706	-0.167578	0.186419	-0.384544	0.590111	-0.637765	-1.09453	0.823899	0.835318	0.863131	-0.822328	0.993332	-0.125754	-0.833748	0.744723	-1.03432	0.724244	0.438763	0.861275	0.755588	-0.352552	-0.352552	-0.0556507	-1.16332
E2_011	-1.62139	-1.03901	0.571105	1.43897	1.22469	-0.912683	-0.455913	-0.547267	-0.638621	0.170908	-0.893128	2.47555	0.168862	0.51144	1.21821	-0.858728	1.08255	0.157585	-1.09853	0.867807	-0.635767	0.871574	-0.453059	-0.156159	0.582801	-0.658605	-0.727121	-0.658605	1.11138	0.776818	0.812479	-0.226672	0.378548	-0.249511	0.444215	2.16951	0.216823	0.353854	0.342435	0.809419	0.906952	0.335989	0.861275	2.66552	0.879579	-0.877837	0.83505	-1.08338	1.41743
E2_012	-0.639335	-0.148308	-0.0912111	-0.639335	0.260571	-0.444494	-0.992618	-0.946941	-0.798491	0.21506	-0.85887	-0.881708	0.340151	-0.836031	0.519442	-1.40685	-0.344862	-0.892985	-1.13279	0.390974	-0.327447	-0.156159	-0.658606	-1.40086	0.477224	-0.841313	-0.909829	-0.635767	-1.16105	0.187637	-0.158157	-0.820473	-0.706281	-0.614927	0.251418	-2.02135	-1.34761	-1.07355	-0.890844	0.429201	-1.05716	-0.417681	-0.383423	-0.611809	0.268352	-1.33461	-0.843579	-1.55157	-0.638033
E2_013	-0.11405	0.605363	-0.11405	-0.650754	0.446447	2.52451	2.22761	-0.65004	-0.433075	1.46459	-0.379261	-0.150876	-1.00732	-0.836031	0.343469	-0.379119	-0.698858	-0.481892	-0.767374	0.157481	0.312031	-0.475898	-1.40086	-0.28177	0.615072	0.723124	1.64808	-0.612929	-0.704282	0.978909	1.33777	0.218678	-1.08312	-0.592088	0.91619	1.1532	0.239662	-0.788071	-0.708136	0.7917	0.941209	-0.600389	-0.828774	-1.21703	0.819699	1.5773	0.606665	-1.17474	0.823631
E2_014	0.182851	1.48465	-0.0797921	-0.0912111	0.650465	0.240661	0.640335	0.126469	0.0465336	0.228242	1.41356	1.21943	0.614213	0.111766	0.513382	0.614356	-0.0936378	0.00913516	0.226101	0.271358	0.551835	0.460481	-0.327447	0.346288	0.345644	0.540416	0.0493883	-0.144739	-0.270351	0.308584	-0.0211259	1.3606	0.869576	-0.135318	0.622709	0.547981	0.456628	-0.331301	-0.79949	0.559856	0.610051	-0.155038	0.130443	0.518697	0.307194	-0.329713	-0.363971	-0.0556507	-0.53526
E2_016	1.21058	0.137174	0.262786	0.319882	0.425463	1.394	-0.35314	0.194984	-0.638621	0.778563	0.694148	0.283055	0.340151	0.294474	0.169471	-0.390538	0.283197	0.602936	0.876998	0.472857	0.220676	-0.224674	0.0608074	0.289192	0.197849	-0.59009	0.186419	0.0722273	0.0151303	0.301409	-0.146737	-0.306607	0.972349	-0.729119	0.628804	0.205404	1.00475	0.0797917	0.71927	0.376229	-0.00658783	0.575793	-0.509035	0.0276702	0.383906	0.241249	0.572408	-0.0670707	-0.21552
E2_017	-1.43868	-0.799205	1.41613	-0.0112761	1.06543	0.217823	-1.8148	0.126469	1.06285	1.05416	0.0660886	-0.710419	0.283055	1.03673	0.62248	-0.915824	-1.14421	1.57357	-0.630343	1.08508	-1.27524	0.837316	-0.647186	1.68234	1.17125	-0.178997	-2.15453	0.791639	-0.121901	1.07512	1.7717	-2.00807	-1.17447	-0.00970691	1.4183	-1.8158	-1.48465	0.0683727	-0.456913	0.760361	-2.13057	-1.6167	0.48444	0.0961852	1.10568	-0.98061	-1.35744	-0.295455	-0.660871
E2_018	-0.593658	0.947941	1.35903	1.89574	0.926755	-1.75771	3.01554	2.03348	1.33691	1.78538	0.123186	2.14439	0.614213	-1.01874	1.13589	-0.401958	0.602936	1.73344	-0.390538	0.878429	-0.110482	0.917251	2.49311	-0.44164	1.14256	-0.167578	-0.647186	1.35118	0.814478	0.787364	0.846737	-0.660604	0.332871	1.33777	0.74025	-1.32478	0.171146	-1.35903	1.22172	1.08481	-0.600389	1.42082	0.952629	0.438763	0.751027	-0.158424	1.14337	1.14337	1.41743
E2_022	0.582525	1.48465	1.15349	0.536847	0.39766	1.41684	1.14278	1.13136	0.457627	0.353571	1.81323	1.48208	1.53917	1.29937	0.184219	1.13964	1.1168	1.37945	1.16248	0.105087	0.860154	1.4197	1.88789	0.917251	0.417311	2.03634	0.871574	0.882993	0.391966	0.605294	1.85163	2.3655	0.721125	1.87447	0.603008	0.479466	0.627916	1.13036	1.32449	0.347772	1.22669	1.0554	1.20385	1.22669	0.0714841	1.15479	0.503892	0.709439	0.732277
E2_023	-1.10752	-0.251081	-0.742108	-1.08469	0.346492	0.0579526	0.320596	-0.20469	-0.992618	0.49136	-1.28138	-1.12151	-1.14435	-0.904547	0.134963	0.111909	0.682871	-0.299184	0.294617	0.353213	-2.12027	-0.612929	0.814477	-1.48079	1.09979	-0.29319	1.27125	0.300611	0.197838	0.567124	-1.38002	0.00171309	-1.24298	1.26925	1.07278	-0.548267	-1.48465	0.479466	0.159727	0.754081	-0.314908	-1.06858	-0.646066	1.7063	1.0658	-0.98061	0.53815	1.37176	-1.34603
E2_024	-0.0912111	0.982198	0.582525	1.30194	0.520007	0.526142	1.62239	-0.147594	0.229242	0.659524	0.96821	-0.504873	0.602794	-0.0252654	0.566894	1.24241	1.1168	-0.184992	-0.0251218	0.646342	0.517577	0.711704	0.460481	0.951508	0.192186	0.380546	0.837316	0.346288	0.369127	0.204752	-0.146737	1.04087	0.538418	0.298613	0.428593	-0.365558	0.239662	0.251081	0.399531	0.293643	-0.600389	0.153281	-0.0180078	0.153281	0.309625	-0.306874	0.663762	0.0471223	-0.786483
E2_025	0.262786	0.50259	-0.547981	1.18774	0.620296	0.526142	-0.124755	-0.524429	0.0465336	0.376868	0.614213	1.23085	2.0873	0.477182	0.63556	0.465905	0.956933	-0.333442	0.819902	0.501213	0.871574	1.7737	1.09996	1.00861	0.347526	0.894412	0.243515	0.254935	-0.407382	0.46028	1.70318	1.07512	1.37202	0.915253	0.30076	0.616497	-0.0686583	0.502304	0.11405	0.278955	0.48444	0.701405	2.0603	0.861275	0.611463	0.161314	1.13195	1.20047	0.572408
E2_026	-1.09611	-1.60997	-1.08469	-0.547981	0.375535	-1.46081	0.0579526	-0.0904974	-1.36945	0.702139	-0.379261	-0.379261	-1.65822	-1.90944	0.707878	-1.10995	0.146166	0.146166	-1.2013	0.651698	-0.635767	-0.841314	-0.932668	-0.0191276	0.356154	-1.17247	-0.681444	-0.510155	-1.00118	0.260023	-1.64266	-2.11085	-0.0553829	-1.16305	0.76317	-0.822328	0.456628	-0.993617	-1.09639	0.62579	-1.04574	-1.01148	-1.00006	-0.44052	0.251094	-0.249778	0.652342	0.195572	-0.877837
[truncated: 11 more columns]

## Sheet: absolute error
Study 1
Absolute error of predicted distance [m]
	1.5 m - I-RCHB				1.5 m - F-RCHB				2.0 m - I-RCHB				2.0 m - F-RCHB				2.5 m - I-RCHB				2.5 m - F-RCHB				3.0 m - I-RCHB				3.0 m - F-RCHB				3.5 m - I-RCHB				3.5 m - F-RCHB				4.0 m - I-RCHB				4.0 m F-RCHB
Particpant	rep. 1	rep. 2	rep. 3	rep. 4	rep. 1	rep. 2	rep. 3	rep. 4	rep. 1	rep. 2	rep. 3	rep. 4	rep. 1	rep. 2	rep. 3	rep. 4	rep. 1	rep. 2	rep. 3	rep. 4	rep. 1	rep. 2	rep. 3	rep. 4	rep. 1	rep. 2	rep. 3	rep. 4	rep. 1	rep. 2	rep. 3	rep. 4	rep. 1	rep. 2	rep. 3	rep. 4	rep. 1	rep. 2	rep. 3	rep. 4	rep. 1	rep. 2	rep. 3	rep. 4	rep. 1	rep. 2	rep. 3	rep. 4
E2_001	0.070147	1.0261	0.443719	0.295269	0.58075	0.786297	0.626427	0.569331	0.809951	0.21615	0.296085	0.410277	0.206362	0.193312	0.170473	0.296085	0.990212	0.990212	0.476346	0.955954	0.083197	0.590538	0.327895	0.921697	1.25041	0.90783	0.622349	1.54731	1.1248	0.405383	0.896411	1.10196		1.45351	1.71615	1.55628	1.48777	0.80261	0.402936	0.49429	2.21615	2.21615	1.99918	2.0677	0.902936	1.90783	1.06281	1.24551
E2_004	1.56281	2.70473	1.55139	0.355628	4.22349	0.660685	0.59217	0.412724	3.68923	2.26183	1.1199	0.250408	3.10685	0.126427	0.147635	0.457585	3.31485	2.62969	0.676998	0.750408	3.42904	1.77325	2.33279	1.13377	2.68923	1.79853	2.18679	0.896411	2.6093	2.71207	2.16395	0.336868	0.471452	0.556281	1.15008	0.106036	2.33768	2.33768	1.83524	1.68679	1.15253	0.878466	0.069331	1.15416	1.88336	1.86052	1.73491	0.935563
E2_005	1.93964	2.29364	0.398042	0.991843	1.55139	0.58075	1.00326	0.466558	0.503263	2.38744	1.50816	0.617455	0.044861	1.79364	2.68434	0.800163	2.48124	0.699837	1.59054	0.5677	2.52692	0.688418	2.61827	2.1044	0.999184	0.028548	0.702284	0.028548	2.99755	2.24388	1.37602	2.73491	0.522023	0.619902	0.11093	0.522023	1.99511	1.90375	2.42904	1.19576	0.010603	0.695759	2.47879	0.685971	0.501631	1.80343	1.82626	1.38091
E2_006	0.401305	0.398042	0.812398	1.33442	1.30016	0.1354	0.424144	0.150082	0.204731	0.09217	1.70228	0.731648	0.800163	1.40538	2.91272	2.86705	0.213703	0.362153	0.185971	0.460033	2.37847	2.92659	1.30506	2.99511	1.68434	1.39886	1.19331	0.165579	1.39886	2.52936	2.28956	1.91272	3.4633	0.814029		1.65253	0.887439	1.8124	2.3491	2.20065	0.708809	1.38254		1.03997	1.94046	1.87194	1.94046	1.36949
E2_007	2.00816	2.97879	1.50571	0.980424	2.48777	2.53344	1.19739	0.203915	1.99755	1.98777	1.01713	0.720228	0.98124	1.98777	1.00571	0.708809	1.48777	1.48777	1.99021	0.50571	0.499184	1.49918	1.95595	1.5106	2.97471	1.96982	1.0106	0.291191	1.59299	2.02692	2.0155	2.46085	0.597064	0.499184	0.522023	0.96248	0.510603	1.50408	1.50408	1.97227	1.59951	1.50816	1.00408	0.99429	2.0106	0.513051	0.490212	1.51794
E2_008	0.435563	0.150082	0.252855	0.195759	0.150082	0.287113	0.355628	0.287113	0.684339	0.570147	0.52447	0.330343	0.354812	0.090538	0.604405	0.720228	0.704731	1.11582	0.533442	0.40783	1.14519	0.688418	0.094617	0.373573	2.11827	1.11338	1.1248	1.47879	0.14274	0.051387	0.416803	0.131321	2.15008	2.01305	2.18434	2.29853	0.734095	0.670473	1.03099	0.453507	2.13621	2.47879	2.02202	1.13132	0.090539	0.21615	0.434747	0.583197
E2_009	1.50571	0.786297	1.76835	1.01468	1.81403	0.500816	0.512235	0.923328	0.811582	1.64519	0.090538	1.51958	2.02202	0.159054	0.035073	1.45106	0.300163	0.225122	0.316476	0.288744	0.665579	0.476346	0.190865	0.003263	0.679446	0.508157	0.964927	0.176998	0.553834	0.508157	0.496737	0.964926	0.985318	0.916803	1.03099	0.09951		0.380098	0.574225	0.791191	1.01713	0.85726	1.51958	0.126428	0.000816	0.149266	1.16558	0.000816
E2_010	1.51713	1.55139	1.82545	1.50571	1.00326	0.752039	1.10604	0.512235	1.00571	1.01713	0.446166	1.87357	0.480424	0.480424	1.01713	0.503263	0.996737	0.814029	1.69331	1.09951	2.32137	0.996737	1.35073	0.779771	0.485318	0.942088	0.976346	0.987765	0.00571	1.82137	0.702284	0.00571	1.46493	0.293638	0.008157	0.430669	0.510603	0.510603	0.807504	0.300163	0.491843	1.72512	0.330342	1.94209	1.02692	0.501631	0.707178	0.172105
E2_011	0.515498	0.066884	1.677	2.54486	0.055465	0.512235	0.420881	0.329527	0.010604	3.35808	1.05139	1.39396	0.035073	1.97635	1.05139	0.204731	0.014682	1.52202	0.19739	0.49429	0.50571	0.437194	0.50571	2.27569	0.964926	0.074225	0.530995	0.097064	2.99755	1.04486	1.18189	1.17047	0.476346	0.094617	0.430669	2.23491	0.014682	1.6982	0.220229	2.28059	0.526101	0.798532	0.159054	0.330342	0.044861	0.000816	1.62072	0.661501
E2_012	0.466558	0.957585	1.01468	0.466558	0.523654	0.02447	0.021207	0.169657	0.023654	0.000816	1.22268	0.046493	0.513051	0.548939	0.000816	0.238989	0.323002	0.49429	0.008157	0.750408	0.323002	0.254486	0.528548	0.003263	0.00571	0.668026	0.553834	0.46248	1.19331	0.519576	0.245514	0.062806	1.48777	0.848287	0.814029	1.04242	0.471452	0.019576	0.688418	0.225122	2.02202	1.26835	1.07423	1.51958	0.263458	0.446166	0.469005	0.971452
E2_013	0.991843	1.71126	0.991843	0.455139	3.49266	3.19576	0.318108	0.535073	0.503263	0.731648	0.124796	0.046493	0.514682	0.194943	0.411909	0.126427	0.96248	0.174551	0.750408	0.368679	1.88744	2.8124	0.551386	0.460033	1.49021	0.371125	0.930669	0.439641	1.98124	1.0677	0.039967	0.119902	0.510603	1.03099	1.25938	1.64763	2.44046	1.46982	0.311582	1.68679	0.628875	1.50816	1.91925	2.11338	1.70065	1.00408	0.183524	1.1982
E2_014	1.28874	2.59054	1.0261	1.01468	1.20881	1.60848	1.09462	1.01468	2.29608	2.10196	1.49674	0.99429	1.50816	0.800163	0.902936	1.1199	1.20228	1.11093	0.323002	0.996737	1.70473	1.2137	1.01958	0.893964	0.131321	1.51305	1.02202	0.017129	1.37602	1.28467	0.496737	0.028548	0.179445	0.585644	0.300163	0.088091	0.533442	0.499184	0.807504	0.327895	0.297716	0.206362	1.08564	1.08564	0.501631	0.82137	0.09217	0.320555
E2_016	2.31648	1.24307	1.36868	1.42577	2.36215	0.615008	1.16313	0.329527	1.57667	1.16558	1.22268	1.177	0.503263	1.177	1.49674	1.7708	0.871125	0.425775	0.711256	0.939641	0.574225	1.35073	1.23654	1.17944	0.00571	0.15416	1.1248	0.576672	1.03344	1.83279	0.90783	1.54731	0.437194	0.145187	0.939641	0.402936	1.1044	1.43556	0.796084	0.647635	0.937194	1.66803	0.503263	1.27977	1.12969	1.32382	0.273246	1.16395
E2_017	0.33279	0.306688	2.52202	1.09462	1.18597	0.846656	1.09462	2.03099	0.948613	0.172105	1.16558	1.91925	0.022023	0.250408	2.46737	0.263458	0.624796	1.48777	0.003263	2.33279	0.985318	0.990212	1.95595	1.04241	1.92414	1.85563	1.02202	0.14274	0.987765	0.656607	0.896411	0.371125	2.56117	2.04731	0.053834	0.334421	0.117455	0.49429	0.5677	0.202284	1.10848	2.51305	0.227569	1.66803	0.661501	1.19984	0.250408	0.867047
E2_018	0.512235	2.05383	2.46493	3.00163	0.789559	3.98369	3.00163	2.30506	1.00571	3.02692	1.49674	0.136215	0.491843	1.49674	2.62724	0.503263	0.539967	1.5677	3.14356	0.208809	0.996737	0.517129	2.5155	1.97879	0.999184	0.508157	0.485318	1.49021	0.496737	0.999184	0.530995	2.04976	1.03099	0.990212	0.522023	0.008157	0.704731	2.00652	2.00652	2.28059	1.97635	0.992659	1.01713	0.033442	0.971452	0.912724	1.96329	1.70065
E2_022	1.68842	2.59054	2.25938	1.64274	2.38499	2.11093	2.09951	1.42577	2.69576	2.3646	2.4217	2.18189	2.03344	2.0106	2.27325	2.05628	1.5106	2.07015	2.53834	1.5677	3.20065	2.03589	2.04731	1.55628	2.00408	2.51794	0.873572	2.02692	1.3075	1.45595	1.9584	2.15253	0.796084	0.624796	0.773246	0.796084	2.01794	1.36705	1.57259	1.59543	0.136215	0.513051	0.046493	0.398858	1.81485	1.89478	1.63214	1.97471
E2_023	0.001631	0.854812	0.363785	0.021207	1.0261	1.28874	0.763458	0.02447	0.398858	0.238989	0.261827	0.022023	1.00571	1.57667	0.594617	1.18842	1.46982	0.03752	1.46493	0.830343	0.871125	2.43556	1.46493	1.36215	1.22757	0.15416	1.09054	1.4217	0.279771	0.656607	1.3075	0.987765	0.745514	1.49918	1.07667	1.27569	0.117455	1.4013	2.23491	0.482871	2.98124	1.57667	1.64519	1.25693	1.47227	1.34666	1.40375	0.170473
E2_024	1.01468	2.08809	1.68842	2.40783	1.49429	2.59054	0.820554	1.19739	1.85073	0.377651	1.48532	0.857259	2.13621	2.0106	0.708809	0.868679	1.16803	1.36215	1.11093	1.60196	1.54486	2.00163	1.5106	1.53344	0.00571	1.19331	0.690865	0.45106	0.46248	1.0677	1.07912	1.22757	1.03099	0.277325	0.448614	0.277325	0.556281	1.52692	0.910277	0.076672	0.720229	0.514682	0.046493	0.229201	0.752855	1.07259	0.627243	0.558727
E2_025	1.36868	1.60848	0.557912	2.29364	1.49429	0.843393	0.443719	1.01468	1.49674	2.11338	2.96982	1.35971	1.35971	1.85073	0.560359	1.7137	1.52202	2.42414	1.75041	1.65905	2.05873	1.40783	1.41925	0.756933	1.85563	1.22757	1.52447	1.0677	1.44454	0.75938	1.33034	0.942088	0.053834	0.270799	1.62969	0.430669	1.02447	1.99511	2.06362	1.43556	0.331974	0.08075	1.03997	0.606036	1.2553	1.97471	1.75775	1.12969
E2_026	0.009788	0.504078	0.021207	0.557912	0.492659	1.0261	0.877651	0.401305	0.503263	0.503263	0.775693	1.02692	0.21615	1.03997	1.03997	0.307504	0.014682	0.190865	0.282219	0.631321	0.008157	0.482871	0.65416	0.163132	1.49021	1.9584	0.097064	1.0106	0.00571	1.28467	0.165579	0.268352	1.47635	1.44209	1.43067	0.871126	0.613377	1.5155	1.05873	0.014682	2.99266	1.50816	1.7708	1.49674	0.513051	0.992659	0.044861	0.38907

## Sheet: confidence
Study 1
Confidece [1-5]
	1.5 m - I-RCHB				1.5 m - F-RCHB				2.0 m - I-RCHB				2.0 m - F-RCHB				2.5 m - I-RCHB				2.5 m - F-RCHB				3.0 m - I-RCHB				3.0 m - F-RCHB				3.5 m - I-RCHB				3.5 m - F-RCHB				4.0 m - I-RCHB				4.0 m F-RCHB
Particpant	rep. 1	rep. 2	rep. 3	rep. 4	rep. 1	rep. 2	rep. 3	rep. 4	rep. 1	rep. 2	rep. 3	rep. 4	rep. 1	rep. 2	rep. 3	rep. 4	rep. 1	rep. 2	rep. 3	rep. 4	rep. 1	rep. 2	rep. 3	rep. 4	rep. 1	rep. 2	rep. 3	rep. 4	rep. 1	rep. 2	rep. 3	rep. 4	rep. 1	rep. 2	rep. 3	rep. 4	rep. 1	rep. 2	rep. 3	rep. 4	rep. 1	rep. 2	rep. 3	rep. 4	rep. 1	rep. 2	rep. 3	rep. 4
E2_001	3	3	3	3	4	3	1	2	3	3	3	2	3	3	3	2	2	3	1	3	4	3	3	3	3	2	3	3	3	2	2	2		2	3	3	3	3	3	3	3	3	2	2	3	3	3	3
E2_004	4	3	3	3	3	3	4	4	3	3	3	2	4	4	2	4	4	4	3	2	4	4	4	2	4	2	4	2	4	4	4	3	4	3	2	1	4	4	5	3	3	2	3	3	4	4	4	3
E2_005	2	3	3	3	2	3	3	3	2	2	2	3	3	2	3	3	1	3	2	2	2	3	2	3	3	2	2	2	3	3	3	3	2	2	3	2	3	2	3	3	3	2	2	3	2	3	3	3
E2_006	4	2	3	2	3	4	4	3	3	3	2	2	4	3	3	4	3	3	3	2	3	4	3	3	4	2	4	2	4	4	4	4	4	3		3	4	4	4	3	2	3		2	5	4	4	4
E2_007	2	3	3	4	3	3	3	4	5	2	3	4	4	2	3	3	2	2	2	3	4	3	2	4	5	2	3	3	3	3	2	3	2	2	2	3	4	2	2	4	3	3	2	3	4	3	2	4
E2_008	4	4	3	3	4	4	4	4	3	3	3	3	4	4	4	4	2	3	3	3	4	4	4	4	4	4	3	3	4	4	4	4	3	3	3	3		4	4	4	3	3	4	3	4	4	4	4
E2_009	3	2	2	1	2	4	3	2	1	1	3	2	2	1	2	1	3	3	3	2	2	2	3	2	1	2	4	1	3	1	3	4	3	3	3	3	2	3	3	3	2	1	3	2	3	2	3	2
E2_010	2	1	1	1	2	2	2	2	2	1	1	1	2	2	2	2	2	1	1	1	2	2	2	2	2	1	1	1	2	2	2	2	2	1	1	1	2	2	2	2	2	1	1	1	2	2	2	2
E2_011	3	4	3	3	3	4	4	4	3	3	4	4	4	4	4	4	2	3	3	3	4	4	4	4	2	3	3	3	4	4	4	4	3	3	3	3	3	4	4	4	3	4	3	3	4	4	4	4
E2_012	2	3	3	3	3	3	3	3	3	3	3	3	3	4	3	3	3	3	3	3	3	3	3	3	1	3	3	2	3	4	3	3	3	3	3	3	3	3	3	3	3	3	3	3	3	3	3	3
E2_013	3	3	3	2	4	4	5	5	3	2	2	3	4	4	4	4	3	3	2	4	3	4	4	3	3	3	2	2	4	4	4	4	3	4	3	2	4	4	4	5	2	2	2	2	4	4	4	4
E2_014	2	2	4	2	4	3	3	4	2	4	3	3	4	3	3	2	2	4	3	3	4	3	4	4	2	3	4	3	4	4	2	3	3	2	4	3	3	4	4	4	2	3	3	2	3	4	3	4
E2_016	3	3	3	4	4	4	4	4	3	3	2	3	4	3	3	2	3	3	3	3	4	3	4	4	3	2	3	4	4	4	3	4	3	3	4	2	4	3	3	3	3	3	3	4	4	4	4	4
E2_017	3	3	4	4	4	4	3	2	4	4	4	4	4	3	4	4	2	4	4	4	3	4	4	3	4	4	4	4	4	4	4	4	4	4	4	4	3	4	4	4	4	4	4	3	4	4	4	3
E2_018	2	1	2	3	4	3	3	2	2	3	3	3	3	3	4	2	2	3	3	4	4	2	4	2	3	3	2	3	3	3	3	2	3	4	4	2	3	3	4	4	2	4	3	3	3	3	3	4
E2_022	1	3	3	3	2	3	3	3	2	2	3	3	2	3	3	3	1	3	3	3	2	3	3	3	1	2	3	3	2	2	3	3	2	2	3	3	1	2	3	3	2	3	3	3	2	3	3	3
E2_023	1	3	2	4	2	2	4	2	3	2	1	1	2	3	3	4	2	2	3	1	3	4	3	4	2	2	1	3	3	3	3	4	2	2	2	3	2	4	5	2	3	1	1	1	4	4	4	3
E2_024	1	3	3	3	2	2	3	3	2	2	2	3	2	2	3	3	1	2	2	3	2	2	3	3	1	3	3	3	2	3	3	3	1	2	3	3	3	2	3	3	2	2	3	2	3	3	3	3
E2_025	2	2	4	3	3	4	4	3	2	2	3	3	3	3	4	4	2	3	3	3	3	4	3	4	3	3	3	3	3	4	4	4	3	3	3	3	3	4	4	4	3	2	3	3	4	5	4	4
E2_026	2	3	2	2	4	2	3	4	2	2	3	2	3	3	3	3	2	1	2	1	3	2	3	3	3	3	1	2	3	3	3	3	1	1	2	2	3	3	3	3	3	1	2	2	3	4	3	3

## Sheet: response time
Study 1
Response time [s]
	1.5 m - I-RCHB				1.5 m - F-RCHB				2.0 m - I-RCHB				2.0 m - F-RCHB				2.5 m - I-RCHB				2.5 m - F-RCHB				3.0 m - I-RCHB				3.0 m - F-RCHB				3.5 m - I-RCHB				3.5 m - F-RCHB				4.0 m - I-RCHB				4.0 m F-RCHB
Particpant	rep. 1	rep. 2	rep. 3	rep. 4	rep. 1	rep. 2	rep. 3	rep. 4	rep. 1	rep. 2	rep. 3	rep. 4	rep. 1	rep. 2	rep. 3	rep. 4	rep. 1	rep. 2	rep. 3	rep. 4	rep. 1	rep. 2	rep. 3	rep. 4	rep. 1	rep. 2	rep. 3	rep. 4	rep. 1	rep. 2	rep. 3	rep. 4	rep. 1	rep. 2	rep. 3	rep. 4	rep. 1	rep. 2	rep. 3	rep. 4	rep. 1	rep. 2	rep. 3	rep. 4	rep. 1	rep. 2	rep. 3	rep. 4
E2_001	5.6875	8.5937	8.4765	7.3984	4.4414	7.1367	9.4375	7.0312	4.9335	5.1992	5.8476	7.332	12.9687	6.9453	3.9101	5.8046	12.2421	4.2421	16.7812	5.2148	3.7109	8.5859	4.6093	5.0625	17.0742	8.2734	4.9296	3.0859	9.3906	3.5468	9.3164	3.4726		6.9687	6.3984	4.6367	7.1718	9.8359	3.7265	4.3164	22.707	4.1914	5.4257	6.7773	6.3867	6.1953	5.1718	2.7617
E2_004	2.0976	3.2343	2.7773	1.5234	4.75	2.0585	2.3515	1.207	5.4531	2.496	2.2617	2.6171	3.3867	1.0898	1.2773	1.6992	2.9179	2.1406	2.1406	2.1445	3.3476	1.4531	1.4296	1.4687	3.1093	4.6992	2	2.5546	2.2109	2.0312	1.5156	3.0039	2.5703	2.2265	5.2031	3.7265	6.3007	1.1914	1.207	1.832	4.789	3.2734	2.0078	1.9296	1.9804	1.457	0.8906	1.0546
E2_005	8.7695	5.914	4.5273	3.7773	30.1367	3.8828	7.6289	2.6953	6.1601	10.75	17.3242	3.2539	1.9843	3.582	3.0781	2.4492	29.8593	11.3046	6.6992	1.8515	5.2382	5.5781	21.1171	1.9179	8.582	7.6757	6.9531	2.7812	3.7265	3.8632	2.1796	5.2773	5.4921	10.7031	4.4687	2.789	2.914	11.5546	3.1875	3.3007	7.2851	9.9648	4.8046	5.5781	5.625	4.5976	4.6484	2.6406
E2_006	2.9375	3.6328	5.1875	13.8789	3.746	9.4335	5.6601	6.1367	9.4375	8.4218	5.3085	11.6289	10.4531	3.2968	5.4179	2.7343	4.0546	2.9375	7.0976	6.2773	3.4687	3.1992	7.0742	6.0273	16.2617	5.0781	3.0703	6.6328	4.414	7.1601	9.1562	5.5351	10.582	3.7695		6.6562	7.3828	2.9882	6.0585	6.2929	10.4335	5.1289		7.3203	4.6835	4.0468	5.996	5.7656
E2_007	10.1015	50.2734	6.664	5.4453	2.5859	3.0078	10.7812	6.9531	2.9453	6.9609	5.5156	3.7109	4.3125	11.25	6.1484	15.8671	4.0234	5.7421	37.3359	5.6796	2.414	5.9062	23.539	2.5937	5.0781	5.5156	4.625	19	24.1796	9.2578	16.6796	3.8125	4.0937	5.4609	6.0781	3.5859	43.0312	1.9921	7.9765	1.3515	30.164	6.5859	9.8203	3.5	4.8046	14.9843	7.7343	2.5703
E2_008	3.3125	9.6406	3.2734	4.5859	4.1328	1.2539	1.1289	1.4609	5.5507	4.3828	3.1093	6.1093	19.082	1.4101	0.5507	1.1562	13.3828	2.7265	2.2226	4.0781	2.746	1.1601	6.6367	1.5664	19.621	5.3867	16.6992	2.457	5.8164	1.6796	7.4179	2.2343	9.125	3.0625	2.664	3.5507	21.0664	4.9843	5.082	4.3007	9.1328	4.664	1.8242	2.2656	24.832	3.6445	2.6367	1.5937
E2_009	10.3281	4.4179	8.6171	3.0156	7.9023	5.121	3.7734	1.8867	5.9414	12.5156	1.3906	3.371	21.4296	4.707	1.7539	4.5468	9.457	5.0898	1.9101	6.164	1.0781	2.2382	1.8984	14.4335	7.1445	2.3242	3.4414	8.0898	3.9648	12.1757	2.5664	2.0507	3.664	2.2304	1.7109	10.0546		1.5351	2.5859	3.2812	5.5976	9.7539	2.5273	7.1445	6.9023	3.125	2.2539	3.332
E2_010	9.125	3.6132	2.0859	1.6601	6.3554	2.539	2.8164	2.0585	7.8242	5.7382	2.6835	2.1601	10.1718	2.8281	1.9453	0.9414	13.957	3.7265	2.2734	2.5937	5.5976	4.164	5.5156	2.7148	6.5546	6.1093	3.1484	2.207	12.8203	2.1445	1.9921	5.3125	29.1914	7.6601	2.0703	2.0312	8.3281	3.9492	2.371	1.0351	5.0742	1.5156	1.9882	5.7773	1.0898	4.0039	2.4492	0.7031
E2_011	4.6015	3.0937	6.3007	7.0859	2.6132	5.0195	0.7695	2.2265	5.746	2.2773	3.4062	3.4804	3.1406	3.7656	1.9453	1.6601	11.0273	2.5937	3.6367	2.2656	4.3242	1.707	2.4414	1.5117	8.3554	4.207	2.9335	9.1171	44.2734	1.25	1.5	1.1562	8.8007	9.0507	1.5234	3.3164	9.2187	3.1367	2.664	0.7578	12.6562	2.539	1.621	5.6757	4.9687	4.2343	0.9843	1.164
E2_012	8.9687	4.5039	3.5625	4.2773	21.2539	1.6523	4.707	3.2695	8.4609	4.4882	3.5117	1.9414	2.9179	2.6445	1.4648	2.0468	5.1328	3.0039	1.8359	3.5273	20.246	2.9375	1.914	7.6054	18.3164	6.4609	3.4843	7.0664	9.2382	3.3164	21.996	2.3476	2.2109	9.9921	3.875	3.8125	5.7421	1.3554	4.3632	3.0156	6.4218	2.7734	3.2929	9.8281	2.3125	2.1523	1.0507	1.5664
E2_013	5.0507	4.9101	5.6015	5.789	4.582	5.6171	1.0976	5.2109	2.8867	4.9531	2.3828	6.0937	4.0546	2.707	1.7695	3.0039	4.6875	3.2617	4.5351	2.3984	3.9101	4.1601	2.8125	2.9648	4.0507	3.5664	2.9531	5.2851	4.2539	2.7695	4.1601	1.2421	3.5039	3.4648	4.125	3.8359	2.0039	1.7343	2.1445	1.9375	4.2148	6.582	2.4375	5.746	2.0429	2.832	4.246	1.3203
E2_014	6.9882	6.1523	3.4492	13.4375	7.5195	8.3125	3.2929	1.4648	2.9765	3.8085	2.375	3.0976	4.3984	9.5664	3.2382	15.8632	16.9765	5.7968	3.3359	5.5039	5.0507	3.875	1.6562	1.457	8.9531	15.2382	2.9453	6.496	3.3984	2.7304	6.2343	1.4843	7.7539	15.914	3.9062	6.414	10.121	11.5742	4.3789	2.8203	6.0312	6.5781	1.8632	5.8867	9.875	3.4179	5.4296	2.4765
E2_016	3.1757	2.6289	2.375	1.5585	0.9453	4.0664	1.7851	1.6914	1.871	2.5976	1.6757	2.4921	7.125	0.7265	0.9492	5.7187	2.664	1.8085	2.1523	2.5507	1.4023	3.0234	3.539	0.9609	3.246	3.6367	2.2382	2.496	1.2539	2.9414	1.2265	1.6953	2.8632	1.9726	4.1484	5.1015	1.2656	0.996	4.375	4.3632	2.0117	3.8476	4.0273	2.0703	0.5	1.1289	0.6054	0.8007
E2_017	1.7148	6.3476	1.746	2.0625	1.496	0.4062	0.7812	6.7421	2.457	1.1601	0.9765	0.9765	0.9375	1.1679	0.9023	0.6757	6.2031	1.2617	2.246	1.2226	3.2656	2.3906	1.2382	1.1718	2.7812	1.1132	2.0781	0.9062	2.0117	1.4414	1.6679	0.7695	3.1914	1.1367	1.8398	1.2304	3.0898	1.1679	0.8203	0.8984	5.6679	1.2929	1.2539	0.9609	1.75	1.3632	1.9218	0.5742
E2_018	8.125	5.289	4.7734	7.3437	10.039	11.8984	16.3671	6.3359	9.2968	5.2265	7.8125	1.7968	11.039	5.0312	5.8671	13.5	9.7968	8.5546	3.5781	13.3281	12.5859	1.4375	9.4765	2.3515	12.2109	5.7578	8.2343	7.9453	9.0703	10.8046	3.8437	17.7578	2.8515	3.0625	16.7656	6.5234	11.7578	6.3046	6.75	0.9296	11.6093	2.0625	8.875	2.5078	7.5468	5.1953	2.3281	1.039
E2_022	13.8867	1.6992	1.664	1.4648	4.3554	3.4375	3.3046	1.9335	4.3398	4.6601	3.871	1.8906	1.3515	2.5976	2.5703	3.1054	6.1328	4.7031	1.5937	1.9804	3.0312	5.3398	2.0351	1.7382	5.1562	2.7031	4.4335	2.0664	3.371	3.1757	1.2851	2.2617	4.5351	3.875	3.8789	5.0859	9.1328	6.1835	1.8867	2.6328	13.9296	9.9453	2.9296	2.7929	3.3515	4.2187	5.5937	2.8828
E2_023	8.0273	1.0625	1.2148	2.039	2.3945	1.4023	0.5742	0.6679	3.875	1.4296	1.1914	1.4648	2.0976	0.789	0.8281	0.6367	2.8203	1.5585	1.082	1.6835	1.0859	0.621	2.1406	1.75	1.6523	1.6601	2.582	1.1289	0.6679	1.4921	1.3671	0.6445	3.3984	1.7734	1.2382	1.4687	1.6992	0.9687	0.6367	1.1093	1.6093	3.2031	1.3046	2.1679	2.0937	1.1796	0.789	1.2539
E2_024	8.9726	2.9531	3.0976	1.9218	2.3203	5.7695	1.164	3.414	7.371	2.7695	2.1953	2.582	0.9765	6.3203	1.4023	1.0312	3.582	5.7187	3.7539	1.2578	2.1406	1.5781	1.7929	1.082	16.2968	2.8437	1.9453	3.1796	4.1992	1.6171	3.8945	1.1328	2.1445	2.957	1.496	1.957	3.0703	2.2812	1.3515	1.207	4.0898	2.0039	2.0703	2.4687	0.8515	0.8007	0.9375	1.2109
E2_025	6.8281	6.8789	5.1367	5.2539	4.1679	3.0429	3.1406	4.9179	5.2929	4.5703	4.3945	3.496	4.5507	4.0898	3.5117	3.2773	7.4101	4.039	4.371	4.6757	3.6718	2.707	3.6445	3.9023	3.7148	3.0195	5.4609	3.8398	5.121	4.7109	4.8515	4.0585	4.6718	4.9179	4.3281	4.3359	4.8515	3.6093	2.6914	4.914	4.9765	5.496	4.0429	4.207	3.4687	1.9687	2.3437	3.3125
E2_026	8.207	2.4414	5.2539	2.5742	1.8398	3.8046	2.4492	4.1406	8.5742	2.5078	1.1523	1.2031	5.5273	4.2695	1.3281	1.7031	9.4531	5.5937	1.9296	2.1093	7.5976	5.1835	0.8476	2.7929	10.2226	3.0429	1.996	2.2031	1.7539	5.4375	1.6289	2.3437	4.6015	14.2695	1.5703	2.2031	8.2617	1.4296	2.164	2.4882	6.8242	3.9609	1.8906	1.7265	2.1328	2.2226	2.4296	2.2656
