# Supplementary material for: Perception and prediction of the putting distance of robot putting movements under different visual/viewing conditions
Source: PLoS One. 2021 Apr 23;16(4):e0249518. doi: 10.1371/journal.pone.0249518 (PMC8064581; doi:10.1371/journal.pone.0249518)
Supplement: S2 Dataset — data set of experiment 2 with the recorded (video sequence number, predicted distance, confidence, and response time) and calculated (constant error, variable error, and absolute error) values. (XLSX) [file pone.0249518.s006.xlsx]

## Sheet: predicted distance
Study 2
Predicted distance [m]
	2.0 m - F-RCHB				2.0 m - I-RCHB				2.0 m - F-RCH				2.0 m - F-B				3.0 m - F-RCHB				3.0 m - I-RCHB				3.0 m - F-RCH				3.0 m - F-B				4.0 m - F-RCHB				4.0 m - I-RCHB				4.0 m - F-RCH				4.0 m - F-B
Particpant	rep. 1	rep. 2	rep. 3	rep. 4	rep. 1	rep. 2	rep. 3	rep. 4	rep. 1	rep. 2	rep. 3	rep. 4	rep. 1	rep. 2	rep. 3	rep. 4	rep. 1	rep. 2	rep. 3	rep. 4	rep. 1	rep. 2	rep. 3	rep. 4	rep. 1	rep. 2	rep. 3	rep. 4	rep. 1	rep. 2	rep. 3	rep. 4	rep. 1	rep. 2	rep. 3	rep. 4	rep. 1	rep. 2	rep. 3	rep. 4	rep. 1	rep. 2	rep. 3	rep. 4	rep. 1	rep. 2	rep. 3	rep. 4
p1	3.91925	2.74307	2.81158	2.8801	3.48532	2.69739	2.94861	2.90294	3.29119	3.00571	4.33034	3.32545	2.99429	2.24062	2.43475	2.77732	3.4739	3.01713	2.98287	3.18842	3.48532	3.00571	2.90294	3.03997	4.0106	4.29608	2.94861	3.49674	3.98777	3.31403	3.22268	3.05139	5.71207	4.77569	4.84421	5.02692	4.0106	3.02855	3.54241	3.01713	4.02202	5.02692	5.62072	5.00408	5.51794	4.99266	4.96982	3.78222
p2	3.30261	4.9013	3.99918	1.49837	1.61256	2.01223	2.16068	3.72512	4.0106	4.03344	3.00571	2.45758	1.86379	2.8801	3.45106	3.02855	3.00571	3.4168	2.62887	3.88499	3.19984	4.3075	1.62398	2.91436	2.98287	3.82789	3.53099	3.42822	3.95351	2.34339	4.91272	4.99266	3.01713	4.96982	4.4217	5.42659	1.61256	1.68108	4.28467	1.97798	5.00408	4.3646	2.49184	2.54894	2.70881	5.67781	4.94698	4.05628
p3	3.01713	2.59462	2.74307	1.88662	1.11011	3.99918	2.73165	2.59462	1.96656	2.05791	1.12153	2.11501	1.74959	3.51958	2.69739	2.57178	3.46248	4.34176	4.1248	3.80506	1.60114	1.22431	1.32708	1.70392	2.02365	3.7708	3.07423	2.56036	3.42822	5.34666	4.38744	3.14274	4.83279	4.54731	4.86705	4.68434	2.77732	2.46901	3.06281	1.70392	2.70881	2.89152	3.63377	4.28467	5.11827	5.9062	4.73002	5.12969
p5	2.41191	2.48042	1.56688	2.29772	1.42985	4.02202	2.50326	2.04649	3.80506	1.21289	1.81811	2.89152	4.22757	2.42333	3.74796	2.48042	4.43312	3.90783	3.99918	3.02855	3.00571	4.3646	2.99429	1.79527	2.51468	4.05628	3.48532	3.07423	3.48532	2.20636	3.56525	2.93719	5.00408	3.53099	2.04649	2.49184	3.03997	2.75449	4.50163	4.07912	2.77732	3.00571	1.26998	4.49021	5.67781	5.96329	5.04976	5.48369
p6	1.85237	2.34339	1.37276	0.596248	0.310767	0.516313	0.699021	1.16721	0.664763	0.390701	2.27488	1.79527	2.89152	1.2814	1.45269	4.49021	1.03018	0.26509	2.66313	3.61093	0.744698	0.995922	0.744698	2.30913	2.81158	1.92088	1.6925	1.11011	1.5783	2.44617	2.29772	4.59298	3.91925	2.08075	4.23899	3.1199	1.50979	0.607667	2.38907	1.68108	1.19005	1.36134	1.49837	2.08075	2.99429	1.24714	4.0677	1.71533
p7	4.21615	2.98287	4.93556	3.4739	2.02365	2.91436	2.86868	4.19331	2.48042	3.90783	2.92577	2.90294	3.51958	2.43475	3.87357	3.40538	4.4217	4.75286	4.80995	5.28956	2.40049	3.4739	4.19331	4.38744	4.27325	4.17047	3.72512	4.87847	4.46737	4.22757	4.92414	4.27325	5.00408	5.66639	5.43801	4.88989	5.0155	4.6615	3.78222	4.7186	5.30098	4.18189	5.68923	4.63866	3.00571	3.90783	5.87194	5.36949
p8	2.65171	3.46248	2.97145	3.49674	2.94861	3.70228	3.16558	3.01713	3.23409	3.08564	2.60604	2.74307	3.14274	3.14274	3.01713	3.27977	3.56525	3.31403	4.17047	3.48532	2.14927	2.85726	2.83442	3.35971	2.74307	3.72512	2.75449	4.78711	1.85237	2.65171	3.85073	3.51958	2.80016	4.77569	3.33687	5.30098	2.5261	2.80016	4.94698	3.74796	5.06117	2.81158	3.63377	5.15253	3.91925	4.75286	3.86215	5.2553
p9	3.75938	2.61746	3.39396	2.85726	2.49184	3.13132	2.73165	3.08564	2.37765	3.15416	3.32545	3.54241	2.37765	2.75449	4.1248	2.74307	3.21126	3.7708	4.78711	3.30261	3.63377	3.58809	3.49674	3.85073	4.28467	4.31892	4.35318	4.05628	2.54894	4.75286	4.9584	3.88499	4.59298	3.34829	4.1248	3.95351	3.49674	3.45106	2.83442	4.38744	2.84584	4.31892	4.34176	4.54731	3.14274	3.82789	3.177	4.74144
p10	3.79364	3.06281	4.25041	4.05628	4.62724	4.14764	4.84421	5.11827	4.1248	3.49674	2.49184	3.7137	3.25693	4.13621	4.65008	2.86868	3.34829	3.94209	3.79364	4.37602	2.72023	4.0106	5.04976	4.54731	3.05139	4.45595	2.59462	3.7137	5.51794	4.17047	4.94698	4.07912	4.34176	4.77569	5.20962	5.64356	4.02202	4.88989	4.02202	4.9013	5.09543	5.16395	5.14111	5.11827	5.74633	5.06117	5.15253	5.72349
p11	2.01223	2.02365	4.03344	4.07912	3.43964	2.29772	2.93719	1.03018	3.99918	3.96493	2.99429	3.49674	1.48695	2.2863	4.29608	1.45269	5.42659	2.91436	3.14274	2.99429	5.0155	0.459217	2.46901	1.47553	4.47879	0.744698	5.52936	5.0155	4.02202	4.9584	2.97145	2.00082	5.00408	2.96003	5.96329	0.847472	2.49184	2.11501	2.05791	1.96656	5.99755	3.05139	4.96982	5.04976	4.35318	5.00408	2.30913	3.07423
p12	2.78874	2.5832	2.74307	3.32545	1.97798	2.27488	2.5261	2.91436	2.68597	2.72023	3.18842	3.40538	3.49674	2.81158	3.35971	2.30913	2.50326	4.43312	3.42822	3.01713	3.30261	2.51468	1.81811	2.21778	2.29772	3.18842	2.823	3.21126	4.27325	5.41517	2.36623	4.0106	3.91925	4.43312	4.25041	5.46085	3.4168	2.61746	2.77732	2.30913	2.5832	2.69739	4.37602	3.42822	4.73002	5.3124	5.0155	2.60604
p13	3.98777	5.0155	3.02855	2.00082	5.0155	5.0155	5.02692	3.02855	5.03834	5.0155	1.9894	3.01713	4.02202	4.02202	2.01223	2.99429	4.03344	4.0106	4.03344	3.99918	4.03344	4.0106	4.0106	5.0155	4.99266	2.99429	3.99918	5.98613	6.03181	3.00571	3.00571	5.03834	2.99429	5.0155	5.99755	5.0155	3.98777	6.02039	4.0106	3.98777	5.02692	5.99755	4.02202	5.0155	4.99266	3.99918	2.00082	3.01713
p14	3.01713	1.86379	2.02365	3.03997	1.49837	3.48532	1.50979	3.00571	2.02365	1.30424	1.32708	2.49184	2.50326	1.53263	2.99429	2.51468	2.01223	2.51468	2.50326	3.48532	1.49837	2.46901	2.50326	2.53752	2.50326	3.01713	3.48532	3.50816	3.02855	2.01223	3.49674	4.02202	4.02202	3.01713	4.0106	4.49021	2.50326	2.49184	2.25204	3.99918	5.00408	2.99429	2.01223	3.49674	4.50163	3.01713	3.82789	4.02202
p15	5.0155	2.94861	3.177	2.40049	2.00082	1.79527	3.61093	3.80506	2.45758	2.33197	2.81158	2.2863	4.99266	3.7708	3.02855	3.08564	4.33034	3.59951	3.85073	1.74959	2.81158	2.43475	3.24551	3.19984	3.74796	4.58157	2.11501	4.15905	3.01713	4.21615	4.73002	2.83442	5.36949	2.81158	4.69576	4.1248	3.39396	2.06933	3.25693	3.62235	4.51305	5.22104	4.09054	3.88499	5.11827	5.28956	5.71207	4.3646
p16	4.20473	4.50163	3.66803	4.31892	1.80669	2.00082	1.56688	1.44127	2.69739	1.62398	2.45758	2.32055	2.2863	3.61093	4.74144	3.37113	3.99918	5.41517	4.46737	4.35318	1.60114	1.9894	0.56199	1.19005	3.21126	3.23409	3.39396	2.54894	3.21126	5.80343	4.9013	4.34176	4.80995	5.97471	4.68434	4.7186	1.24714	3.53099	2.49184	5.63214	3.69087	5.48369	3.70228	3.55383	5.70065	6.02039	3.18842	4.88989
p18	3.01713	3.27977	3.46248	3.95351	1.9894	3.10848	3.43964	3.81648	3.69087	3.23409	3.64519	3.82789	3.59951	3.08564	3.46248	3.40538	3.23409	3.53099	3.74796	3.61093	3.33687	3.35971	3.79364	3.54241	4.43312	3.79364	3.40538	3.82789	3.25693	3.67944	3.7708	3.55383	3.50816	3.38254	3.53099	3.40538	3.16558	3.38254	3.50816	3.54241	3.56525	3.14274	3.58809	3.86215	3.30261	3.59951	3.58809	3.72512
p20	2.70881	2.13785	2.5832	2.54894	2.02365	1.21289	2.27488	3.39396	2.00082	2.72023	2.68597	3.19984	3.49674	2.20636	3.18842	2.72023	4.78711	2.50326	3.27977	4.26183	2.20636	2.68597	2.01223	2.8801	2.20636	2.17211	4.0106	3.13132	3.59951	2.68597	3.54241	3.65661	3.81648	3.00571	2.70881	3.66803	1.90946	2.67455	4.02202	3.4168	2.80016	2.89152	4.41028	4.6044	3.10848	2.11501	5.35808	4.07912
p21	3.99918	3.00571	2.00082	1.50979	3.30261	3.02855	4.0106	2.50326	2.51468	4.0106	2.01223	2.02365	2.51468	5.00408	2.40049	2.41191	5.0155	2.51468	2.50326	2.02365	4.0106	4.51305	3.00571	3.00571	4.0106	2.00082	3.99918	3.00571	2.99429	2.50326	2.51468	4.02202	4.19331	4.02202	5.48369	4.03344	3.00571	3.03997	3.48532	2.50326	4.0106	5.02692	3.50816	3.4739	4.99266	5.48369	5.00408	5.80343
p22	5.00408	4.10196	4.19331	4.29608	3.66803	3.01713	4.26183	4.50163	3.53099	4.19331	4.29608	4.37602	3.79364	4.33034	2.67455	4.33034	4.02202	2.10359	4.55873	3.07423	4.3075	4.52447	4.52447	4.51305	2.99429	4.18189	2.29772	4.9013	4.49021	5.00408	3.61093	2.51468	3.69087	3.21126	3.83932	5.42659	2.03507	4.34176	4.38744	4.20473	3.16558	4.69576	4.3075	4.52447	3.95351	3.79364	3.19984	4.41028

## Sheet: constant error
Study 2
Constant error of predicted distance [m]
	2.0 m - F-RCHB				2.0 m - I-RCHB				2.0 m - F-RCH				2.0 m - F-B				3.0 m - F-RCHB				3.0 m - I-RCHB				3.0 m - F-RCH				3.0 m - F-B				4.0 m - F-RCHB				4.0 m - I-RCHB				4.0 m - F-RCH				4.0 m - F-B
Particpant	rep. 1	rep. 2	rep. 3	rep. 4	rep. 1	rep. 2	rep. 3	rep. 4	rep. 1	rep. 2	rep. 3	rep. 4	rep. 1	rep. 2	rep. 3	rep. 4	rep. 1	rep. 2	rep. 3	rep. 4	rep. 1	rep. 2	rep. 3	rep. 4	rep. 1	rep. 2	rep. 3	rep. 4	rep. 1	rep. 2	rep. 3	rep. 4	rep. 1	rep. 2	rep. 3	rep. 4	rep. 1	rep. 2	rep. 3	rep. 4	rep. 1	rep. 2	rep. 3	rep. 4	rep. 1	rep. 2	rep. 3	rep. 4
p1	1.91925	0.743067	0.811582	0.880098	1.48532	0.69739	0.948613	0.902936	1.29119	1.00571	2.33034	1.32545	0.99429	0.24062	0.434747	0.777324	0.473899	0.017129	-0.017129	0.188418	0.485318	0.00571	-0.097064	0.039967	1.0106	1.29608	-0.051387	0.496737	0.987765	0.314029	0.222675	0.051386	1.71207	0.775693	0.844209	1.02692	0.010603	-0.971452	-0.457586	-0.982871	0.022023	1.02692	1.62072	1.00408	1.51794	0.992659	0.96982	-0.217781
p2	1.30261	2.9013	1.99918	-0.501631	-0.387439	0.012235	0.160685	1.72512	2.0106	2.03344	1.00571	0.457585	-0.136215	0.880098	1.45106	1.02855	0.00571	0.416803	-0.371126	0.884992	0.199837	1.3075	-1.37602	-0.085644	-0.017129	0.827895	0.530995	0.428222	0.953507	-0.656607	1.91272	1.99266	-0.982871	0.96982	0.421697	1.42659	-2.38744	-2.31892	0.284666	-2.02202	1.00408	0.3646	-1.50816	-1.45106	-1.29119	1.67781	0.946982	0.056281
p3	1.01713	0.594617	0.743067	-0.113377	-0.889886	1.99918	0.731648	0.594617	-0.033442	0.057912	-0.878467	0.115008	-0.250408	1.51958	0.69739	0.571778	0.46248	1.34176	1.1248	0.805057	-1.39886	-1.77569	-1.67292	-1.29608	-0.976346	0.770799	0.074225	-0.439641	0.428222	2.34666	1.38744	0.14274	0.832789	0.547308	0.867047	0.684339	-1.22268	-1.53099	-0.937194	-2.29608	-1.29119	-1.10848	-0.366232	0.284666	1.11827	1.9062	0.730017	1.12969
p5	0.411909	0.480424	-0.433116	0.297716	-0.570147	2.02202	0.503263	0.046493	1.80506	-0.787113	-0.181892	0.891517	2.22757	0.423328	1.74796	0.480424	1.43312	0.90783	0.999184	0.028548	0.00571	1.3646	-0.00571	-1.20473	-0.485318	1.05628	0.485318	0.074225	0.485318	-0.793638	0.565253	-0.062806	1.00408	-0.469005	-1.95351	-1.50816	-0.960033	-1.24551	0.501631	0.079119	-1.22268	-0.99429	-2.73002	0.490212	1.67781	1.96329	1.04976	1.48369
p6	-0.147635	0.343393	-0.627243	-1.40375	-1.68923	-1.48369	-1.30098	-0.83279	-1.33524	-1.6093	0.274878	-0.204731	0.891517	-0.718597	-0.547308	2.49021	-1.96982	-2.73491	-0.336868	0.61093	-2.2553	-2.00408	-2.2553	-0.690865	-0.188418	-1.07912	-1.3075	-1.88989	-1.4217	-0.553834	-0.702284	1.59298	-0.08075	-1.91925	0.238988	-0.880098	-2.49021	-3.39233	-1.61093	-2.31892	-2.80995	-2.63866	-2.50163	-1.91925	-1.00571	-2.75286	0.0677	-2.28467
p7	2.21615	0.982871	2.93556	1.4739	0.023654	0.914356	0.868679	2.19331	0.480424	1.90783	0.925775	0.902936	1.51958	0.434747	1.87357	1.40538	1.4217	1.75286	1.80995	2.28956	-0.599511	0.473899	1.19331	1.38744	1.27325	1.17047	0.725122	1.87847	1.46737	1.22757	1.92414	1.27325	1.00408	1.66639	1.43801	0.889886	1.0155	0.661501	-0.217781	0.718597	1.30098	0.181892	1.68923	0.638662	-0.99429	-0.09217	1.87194	1.36949
p8	0.651713	1.46248	0.971452	1.49674	0.948613	1.70228	1.16558	1.01713	1.23409	1.08564	0.606036	0.743067	1.14274	1.14274	1.01713	1.27977	0.565253	0.314029	1.17047	0.485318	-0.850734	-0.142741	-0.165579	0.359706	-0.256933	0.725122	-0.245514	1.78711	-1.14763	-0.348287	0.850734	0.519576	-1.19984	0.775693	-0.663132	1.30098	-1.4739	-1.19984	0.946982	-0.252039	1.06117	-1.18842	-0.366232	1.15253	-0.08075	0.752855	-0.137847	1.2553
p9	1.75938	0.617455	1.39396	0.857259	0.491843	1.13132	0.731648	1.08564	0.377651	1.15416	1.32545	1.54241	0.377651	0.754486	2.1248	0.743067	0.211256	0.770799	1.78711	0.30261	0.633768	0.588091	0.496737	0.850734	1.28467	1.31892	1.35318	1.05628	-0.451061	1.75286	1.9584	0.884992	0.592985	-0.651713	0.124796	-0.046493	-0.503263	-0.54894	-1.16558	0.387439	-1.15416	0.318923	0.341762	0.547308	-0.85726	-0.172105	-0.823002	0.741436
p10	1.79364	1.06281	2.25041	2.05628	2.62724	2.14764	2.84421	3.11827	2.1248	1.49674	0.491843	1.7137	1.25693	2.13621	2.65008	0.868679	0.348287	0.942088	0.793638	1.37602	-0.279772	1.0106	2.04976	1.54731	0.051386	1.45595	-0.405383	0.713703	2.51794	1.17047	1.94698	1.07912	0.341762	0.775693	1.20962	1.64356	0.022023	0.889886	0.022023	0.901305	1.09543	1.16395	1.14111	1.11827	1.74633	1.06117	1.15253	1.72349
p11	0.012235	0.023654	2.03344	2.07912	1.43964	0.297716	0.937194	-0.96982	1.99918	1.96493	0.99429	1.49674	-0.513051	0.286297	2.29608	-0.547308	2.42659	-0.085644	0.14274	-0.00571	2.0155	-2.54078	-0.530995	-1.52447	1.47879	-2.2553	2.52936	2.0155	1.02202	1.9584	-0.028548	-0.999184	1.00408	-1.03997	1.96329	-3.15253	-1.50816	-1.88499	-1.94209	-2.03344	1.99755	-0.948614	0.96982	1.04976	0.353181	1.00408	-1.69087	-0.925775
p12	0.788744	0.583197	0.743067	1.32545	-0.022023	0.274878	0.526101	0.914356	0.685971	0.720228	1.18842	1.40538	1.49674	0.811582	1.35971	0.309135	-0.496737	1.43312	0.428222	0.017129	0.30261	-0.485318	-1.18189	-0.782219	-0.702284	0.188418	-0.176998	0.211256	1.27325	2.41517	-0.633768	1.0106	-0.08075	0.433116	0.250408	1.46085	-0.583197	-1.38254	-1.22268	-1.69087	-1.4168	-1.30261	0.376019	-0.571778	0.730017	1.3124	1.0155	-1.39396
p13	1.98777	3.0155	1.02855	0.000816	3.0155	3.0155	3.02692	1.02855	3.03834	3.0155	-0.010604	1.01713	2.02202	2.02202	0.012235	0.99429	1.03344	1.0106	1.03344	0.999184	1.03344	1.0106	1.0106	2.0155	1.99266	-0.00571	0.999184	2.98613	3.03181	0.00571	0.00571	2.03834	-1.00571	1.0155	1.99755	1.0155	-0.012235	2.02039	0.010603	-0.012235	1.02692	1.99755	0.022023	1.0155	0.992659	-0.000816	-1.99918	-0.982871
p14	1.01713	-0.136215	0.023654	1.03997	-0.501631	1.48532	-0.490212	1.00571	0.023654	-0.695759	-0.67292	0.491843	0.503263	-0.467374	0.99429	0.514682	-0.987765	-0.485318	-0.496737	0.485318	-1.50163	-0.530995	-0.496737	-0.46248	-0.496737	0.017129	0.485318	0.508157	0.028548	-0.987765	0.496737	1.02202	0.022023	-0.982871	0.010603	0.490212	-1.49674	-1.50816	-1.74796	-0.000816	1.00408	-1.00571	-1.98777	-0.503263	0.501631	-0.982871	-0.172105	0.022023
p15	3.0155	0.948613	1.177	0.400489	0.000816	-0.204731	1.61093	1.80506	0.457585	0.331974	0.811582	0.286297	2.99266	1.7708	1.02855	1.08564	1.33034	0.59951	0.850734	-1.25041	-0.188418	-0.565253	0.245514	0.199837	0.747961	1.58157	-0.884992	1.15905	0.017129	1.21615	1.73002	-0.165579	1.36949	-1.18842	0.695759	0.124796	-0.606036	-1.93067	-0.743067	-0.377651	0.513051	1.22104	0.090539	-0.115008	1.11827	1.28956	1.71207	0.3646
p16	2.20473	2.50163	1.66803	2.31892	-0.193312	0.000816	-0.433116	-0.558728	0.69739	-0.37602	0.457585	0.320554	0.286297	1.61093	2.74144	1.37113	0.999184	2.41517	1.46737	1.35318	-1.39886	-1.0106	-2.43801	-1.80995	0.211256	0.234095	0.393964	-0.451061	0.211256	2.80343	1.9013	1.34176	0.809951	1.97471	0.684339	0.718597	-2.75286	-0.469005	-1.50816	1.63214	-0.309135	1.48369	-0.297716	-0.446166	1.70065	2.02039	-0.811582	0.889886
p18	1.01713	1.27977	1.46248	1.95351	-0.010604	1.10848	1.43964	1.81648	1.69087	1.23409	1.64519	1.82789	1.59951	1.08564	1.46248	1.40538	0.234095	0.530995	0.747961	0.61093	0.336868	0.359706	0.793638	0.542414	1.43312	0.793638	0.405383	0.827895	0.256933	0.679445	0.770799	0.553834	-0.491843	-0.617455	-0.469005	-0.594617	-0.834421	-0.617455	-0.491843	-0.457586	-0.434747	-0.85726	-0.411909	-0.137847	-0.69739	-0.40049	-0.411909	-0.274878
p20	0.708809	0.137847	0.583197	0.548939	0.023654	-0.787113	0.274878	1.39396	0.000816	0.720228	0.685971	1.19984	1.49674	0.206362	1.18842	0.720228	1.78711	-0.496737	0.279771	1.26183	-0.793638	-0.314029	-0.987765	-0.119902	-0.793638	-0.827895	1.0106	0.131321	0.59951	-0.314029	0.542414	0.656607	-0.183524	-0.99429	-1.29119	-0.331974	-2.09054	-1.32545	0.022023	-0.583197	-1.19984	-1.10848	0.410277	0.604404	-0.891517	-1.88499	1.35808	0.079119
p21	1.99918	1.00571	0.000816	-0.490212	1.30261	1.02855	2.0106	0.503263	0.514682	2.0106	0.012235	0.023654	0.514682	3.00408	0.400489	0.411909	2.0155	-0.485318	-0.496737	-0.976346	1.0106	1.51305	0.00571	0.00571	1.0106	-0.999184	0.999184	0.00571	-0.00571	-0.496737	-0.485318	1.02202	0.193312	0.022023	1.48369	0.033442	-0.99429	-0.960033	-0.514682	-1.49674	0.010603	1.02692	-0.491843	-0.526101	0.992659	1.48369	1.00408	1.80343
p22	3.00408	2.10196	2.19331	2.29608	1.66803	1.01713	2.26183	2.50163	1.53099	2.19331	2.29608	2.37602	1.79364	2.33034	0.674551	2.33034	1.02202	-0.896411	1.55873	0.074225	1.3075	1.52447	1.52447	1.51305	-0.00571	1.18189	-0.702284	1.9013	1.49021	2.00408	0.61093	-0.485318	-0.309135	-0.788744	-0.160685	1.42659	-1.96493	0.341762	0.387439	0.204731	-0.834421	0.695759	0.307504	0.524469	-0.046493	-0.206362	-0.800163	0.410277

## Sheet: variable error
Study 2
Variable error [m]
	2.0 m - F-RCHB					2.0 m - I-RCHB					2.0 m - F-RCH					2.0 m - F-B					3.0 m - F-RCHB					3.0 m - I-RCHB					3.0 m - F-RCH					3.0 m - F-B					4.0 m - F-RCHB					4.0 m - I-RCHB
Particpant	rep. 1	rep. 2	rep. 3	rep. 4	VE	rep. 1	rep. 2	rep. 3	rep. 4	VE	rep. 1	rep. 2	rep. 3	rep. 4	VE	rep. 1	rep. 2	rep. 3	rep. 4	VE	rep. 1	rep. 2	rep. 3	rep. 4	VE	rep. 1	rep. 2	rep. 3	rep. 4	VE	rep. 1	rep. 2	rep. 3	rep. 4	VE	rep. 1	rep. 2	rep. 3	rep. 4	VE	rep. 1	rep. 2	rep. 3	rep. 4	VE	rep. 1	rep. 2	rep. 3	rep. 4
p1	0.803405	-0.372778	-0.304263	-0.235747	0.482075	0.666223	-0.849983	-0.59876	-0.644437	0.59814	0.405684	0.120203	1.44484	0.439942	0.501822	-0.0785827	-0.832253	-0.638126	-0.295549	0.292754	-0.0734736	-0.530244	-0.564502	-0.358955	0.194295	0.558341	0.0787332	-0.0240408	0.11299	0.223333	0.567957	0.853438	-0.494033	0.0540909	0.51408	3.98777	3.31403	3.22268	3.05139	0.355559	1.47158	0.535202	0.603718	0.786426	0.370862	0.78943	-0.192625	0.321241	-0.204044
p2	0.186765	1.78546	0.883339	-1.61748	1.2486	-1.20653	-1.53514	-1.38669	0.177749	0.682832	1.1251	1.14794	0.120203	-0.427922	0.673712	-1.20909	-0.192775	0.378187	-0.0443247	0.582857	-0.541663	-0.13057	-0.918499	0.337619	0.467841	0.27286	1.38053	-1.303	-0.0126208	0.955215	-0.459775	0.385249	0.0883489	-0.0144241	0.303242	3.95351	2.34339	4.91272	4.99266	1.06709	-1.22336	0.729329	0.181206	1.1861	0.9052	-1.60861	-1.5401	1.06349	-1.2432
p3	-0.0987162	-0.521228	-0.372778	-1.22922	0.417467	-1.70898	0.451811	-0.815725	-0.952756	0.77609	-0.918949	-0.827595	-1.76397	-0.770499	0.404004	-1.32328	0.446703	-0.375483	-0.501095	0.627358	-0.0848926	0.794389	0.577423	0.257684	0.332276	-1.32583	-1.70267	-1.5999	-1.22306	0.195299	-1.41899	0.328153	-0.368421	-0.882287	0.645112	3.42822	5.34666	4.38744	3.14274	0.866336	0.592298	0.306817	0.626556	0.443848	0.127255	-0.443849	-0.752168	-0.158367	-1.51726
p5	-0.703936	-0.635421	-1.54896	-0.818129	0.365193	-1.38924	0.47465	-1.04411	-1.50088	0.791504	0.91955	-1.67262	-1.0674	0.00601013	0.99493	1.1547	-0.649545	0.675088	-0.592449	0.786701	0.885743	0.360457	0.451811	-0.518825	0.509942	0.0787332	1.43762	0.0673132	-1.13171	0.909283	-0.927964	0.613635	0.0426719	-0.368421	0.564091	3.48532	2.20636	3.56525	2.93719	0.543008	0.763587	-0.709496	-2.194	-1.74865	1.13772	-0.181206	-0.466687	1.28046	0.857946
p6	-1.26348	-0.772452	-1.74309	-2.5196	0.644524	-2.50833	-3.03106	-2.84835	-2.38016	0.259993	-2.22074	-2.49481	-0.610629	-1.09024	0.778564	-0.181356	-1.79147	-1.62018	1.41734	1.29351	-2.51719	-3.28228	-0.884241	0.0635574	1.31709	-2.18228	-1.93106	-2.18228	-0.617842	0.649311	-0.631064	-1.52177	-1.75015	-2.33253	0.61183	1.5783	2.44617	2.29772	4.59298	1.12523	-0.321241	-2.15974	-0.00150299	-1.12059	0.833346	-1.71138	-2.61351	-0.832103	-1.5401
p7	1.1003	-0.132974	1.81972	0.358054	0.740779	-0.795441	-0.633017	-0.678694	0.645939	0.586838	-0.405083	1.02232	0.0402681	0.0174291	0.523755	0.446703	-0.638126	0.800699	0.33251	0.533078	0.874324	1.20548	1.26258	1.74219	0.30973	-0.526488	0.546922	1.26634	1.46046	0.778789	0.8306	0.727827	0.282476	1.43582	0.411331	4.46737	4.22757	4.92414	4.27325	0.275545	0.763587	1.4259	1.19752	0.649395	0.315789	1.79432	1.44033	0.561046	1.49742
p8	-0.464132	0.346635	-0.144393	0.380892	0.352832	0.129518	0.154911	-0.381794	-0.530244	0.303819	0.348588	0.200137	-0.279471	-0.14244	0.252953	0.0698673	0.0698673	-0.0557437	0.206898	0.0929018	0.0178804	-0.233344	0.6231	-0.0620546	0.322884	-0.777711	-0.0697178	-0.0925558	0.432729	0.430462	-0.699579	0.282476	-0.68816	1.34447	0.842029	1.85237	2.65171	3.85073	3.51958	0.779123	-1.44033	0.535202	-0.903623	1.06049	1.02007	-0.695072	-0.42101	1.72581	0.526788
p9	0.643535	-0.49839	0.278119	-0.258586	0.447204	-0.327252	-0.416052	-0.815725	-0.461729	0.185693	-0.507856	0.268653	0.439942	0.656907	0.439112	-0.695222	-0.318387	1.05192	-0.329806	0.666854	-0.336117	0.223426	1.23974	-0.244763	0.62553	0.706791	0.661114	0.56976	0.923757	0.130043	0.84202	0.876277	0.910535	0.613635	0.116279	2.54894	4.75286	4.9584	3.88499	0.948533	0.352494	-0.892204	-0.115695	-0.286984	0.445534	0.275564	0.229887	-0.386752	1.16627
p10	0.677793	-0.0530392	1.13456	0.940436	0.450473	1.80815	0.600262	1.29684	1.5709	0.452712	1.23929	0.61123	-0.393664	0.828196	0.601031	0.18406	1.06334	1.57721	-0.204194	0.703066	-0.199086	0.394715	0.246265	0.828646	0.36714	-0.206749	1.08363	2.12278	1.62033	0.86784	-0.39126	1.01331	-0.848029	0.271057	0.702139	5.51794	4.17047	4.94698	4.07912	0.59036	0.101271	0.535202	0.969134	1.40307	0.48515	0.80085	1.66871	0.80085	1.68013
p11	-1.10361	-1.09219	0.917597	0.963274	1.0193	0.620546	-1.24966	-0.610179	-2.51719	1.1322	1.11368	1.07942	0.108783	0.61123	0.409056	-1.58592	-0.786576	1.22321	-1.62018	1.15516	1.87922	-0.633017	-0.404633	-0.553083	1.04654	2.08852	-2.46776	-0.457972	-1.45145	1.69254	1.03615	-2.69795	2.08672	1.57285	1.88302	4.02202	4.9584	2.97145	2.00082	1.10971	0.763587	-1.28046	1.7228	-3.39302	1.96897	-0.72933	-1.10616	-1.16326	-1.25461
p12	-0.327101	-0.532648	-0.372778	0.209604	0.279291	-0.841118	-1.27249	-1.02127	-0.633017	0.235138	-0.199536	-0.165279	0.302911	0.519876	0.306889	0.423864	-0.261291	0.286833	-0.763738	0.471381	-1.04411	0.885743	-0.119151	-0.530244	0.708333	0.375633	-0.412295	-1.10887	-0.709196	0.543975	-1.14493	-0.254228	-0.619644	-0.23139	0.36985	4.27325	5.41517	2.36623	4.0106	1.08922	-0.321241	0.192625	0.00991701	1.22036	0.575816	0.19563	-0.603718	-0.443849	-0.912038
p13	0.87192	1.89965	-0.0872972	-1.11503	1.1185	2.1964	1.46812	1.47954	-0.518825	1.01114	2.15283	2.12999	-0.896111	0.131622	1.31313	0.94915	0.94915	-1.06064	-0.0785827	0.834992	0.486069	0.46323	0.486069	0.451811	0.0148342	1.10647	1.08363	1.08363	2.08852	0.431936	1.55001	-0.448356	0.556538	2.54349	1.11457	6.03181	3.00571	3.00571	5.03834	1.31255	-1.2462	0.775006	1.75706	0.775006	1.09313	0.766592	2.79922	0.78943	0.766592
p14	-0.0987162	-1.25206	-1.09219	-0.0758782	0.545411	-1.32073	-0.0620546	-2.03758	-0.541663	0.753144	-0.861853	-1.58127	-1.55843	-0.393664	0.499347	-0.56961	-1.54025	-0.0785827	-0.558191	0.531172	-1.53514	-1.03269	-1.04411	-0.0620546	0.534453	-1.42861	-0.457972	-0.423714	-0.389457	0.435805	-0.939383	-0.425517	0.0426719	0.0655109	0.410726	3.02855	2.01223	3.49674	4.02202	0.739848	-0.218468	-1.22336	-0.229888	0.249721	0.53713	-0.71791	-0.72933	-0.969134	0.778011
p15	1.89965	-0.167232	0.0611528	-0.715356	0.982532	-0.818279	-1.7521	0.0635574	0.257684	0.797689	-0.427922	-0.553533	-0.0739249	-0.59921	0.205923	1.91979	0.697926	-0.0443247	0.0127713	0.791005	0.782969	0.0521374	0.303361	-1.79778	0.978664	-0.115395	-0.49223	0.318537	0.27286	0.328428	0.305315	1.13892	-1.32764	0.716408	0.934444	3.01713	4.21615	4.73002	2.83442	0.797321	1.129	-1.42891	0.455268	-0.115695	0.940304	0.172791	-1.15184	0.0357602	0.401176
p16	1.08889	1.38579	0.552181	1.20308	0.310361	-1.01241	-1.54656	-1.98049	-2.1061	0.428356	-0.188117	-1.26153	-0.427922	-0.564953	0.399266	-0.786576	0.538057	1.66856	0.298252	0.872228	0.451811	1.8678	0.92	0.805808	0.523732	-1.32583	-0.937581	-2.36499	-1.73693	0.528587	-0.23139	-0.208551	-0.0486821	-0.893707	0.324194	3.21126	5.80343	4.9013	4.34176	0.939316	0.56946	1.73422	0.443848	0.478106	0.537638	-1.97403	0.309822	-0.72933	2.41096
p18	-0.0987162	0.163926	0.346635	0.837662	0.342101	-0.829699	-0.43889	-0.107732	0.269103	0.40576	0.805358	0.348588	0.75968	0.942388	0.221427	0.526637	0.0127713	0.389607	0.33251	0.188418	-0.313278	-0.0163776	0.200588	0.0635574	0.188158	0.409891	0.432729	0.866661	0.615437	0.183065	0.99047	0.350992	-0.0372631	0.385249	0.367584	3.25693	3.67944	3.7708	3.55383	0.193959	-0.732334	-0.857946	-0.709496	-0.835108	0.0638356	-0.0555938	0.161372	0.286984	0.321241
p20	-0.407036	-0.977998	-0.532648	-0.566906	0.214453	-0.795441	-2.33449	-1.27249	-0.153409	0.796309	-0.884691	-0.165279	-0.199536	0.31433	0.427193	0.423864	-0.866511	0.115545	-0.352645	0.488031	1.23974	-1.04411	-0.267602	0.714454	0.881189	-0.720615	-0.241006	-0.914742	-0.0468788	0.350573	-1.23628	-1.27054	0.567957	-0.311325	0.757682	3.59951	2.68597	3.54241	3.65661	0.397629	-0.424015	-1.23478	-1.53168	-0.572465	0.457795	-1.31171	-0.546622	0.80085	0.19563
p21	0.883339	-0.110135	-1.11503	-1.60606	0.957414	0.483515	-0.518825	0.46323	-1.04411	0.654368	-0.370825	1.1251	-0.873272	-0.861853	0.816736	-0.558191	1.93121	-0.672384	-0.660964	1.11015	1.46812	-1.03269	-1.04411	-1.52372	1.17228	1.08363	1.58607	0.0787332	0.0787332	0.652698	0.567957	-1.44183	0.556538	-0.436936	0.830642	2.99429	2.50326	2.51468	4.02202	0.617768	-0.047179	-0.218468	1.2432	-0.207049	0.610316	-0.215463	-0.181206	0.264145	-0.71791
p22	1.88823	0.986112	1.07747	1.18024	0.356109	0.848931	-0.530244	0.714454	0.954258	0.599053	0.645488	1.30781	1.41058	1.49051	0.33433	0.720765	1.25747	-0.398322	1.25747	0.676006	0.47465	-1.44378	1.01135	-0.473148	0.936761	1.38053	1.59749	1.59749	1.58607	0.0924182	-0.448356	0.739246	-1.14493	1.45866	1.01176	4.49021	5.00408	3.61093	2.51468	0.94471	-0.549626	-1.02923	-0.401176	1.1861	0.832406	-1.1861	1.12059	1.16627	0.983558
[truncated: 11 more columns]

## Sheet: absolute error
Study 2
Absolute error of predicted distance [m]
	2.0 m - F-RCHB				2.0 m - I-RCHB				2.0 m - F-RCH				2.0 m - F-B				3.0 m - F-RCHB				3.0 m - I-RCHB				3.0 m - F-RCH				3.0 m - F-B				4.0 m - F-RCHB				4.0 m - I-RCHB				4.0 m - F-RCH				4.0 m - F-B
Particpant	rep. 1	rep. 2	rep. 3	rep. 4	rep. 1	rep. 2	rep. 3	rep. 4	rep. 1	rep. 2	rep. 3	rep. 4	rep. 1	rep. 2	rep. 3	rep. 4	rep. 1	rep. 2	rep. 3	rep. 4	rep. 1	rep. 2	rep. 3	rep. 4	rep. 1	rep. 2	rep. 3	rep. 4	rep. 1	rep. 2	rep. 3	rep. 4	rep. 1	rep. 2	rep. 3	rep. 4	rep. 1	rep. 2	rep. 3	rep. 4	rep. 1	rep. 2	rep. 3	rep. 4	rep. 1	rep. 2	rep. 3	rep. 4
p1	1.91925	0.743067	0.811582	0.880098	1.48532	0.69739	0.948613	0.902936	1.29119	1.00571	2.33034	1.32545	0.99429	0.24062	0.434747	0.777324	0.473899	0.017129	0.017129	0.188418	0.485318	0.00571	0.097064	0.039967	1.0106	1.29608	0.051387	0.496737	0.987765	0.314029	0.222675	0.051386	1.71207	0.775693	0.844209	1.02692	0.010603	0.971452	0.457586	0.982871	0.022023	1.02692	1.62072	1.00408	1.51794	0.992659	0.96982	0.217781
p2	1.30261	2.9013	1.99918	0.501631	0.387439	0.012235	0.160685	1.72512	2.0106	2.03344	1.00571	0.457585	0.136215	0.880098	1.45106	1.02855	0.00571	0.416803	0.371126	0.884992	0.199837	1.3075	1.37602	0.085644	0.017129	0.827895	0.530995	0.428222	0.953507	0.656607	1.91272	1.99266	0.982871	0.96982	0.421697	1.42659	2.38744	2.31892	0.284666	2.02202	1.00408	0.3646	1.50816	1.45106	1.29119	1.67781	0.946982	0.056281
p3	1.01713	0.594617	0.743067	0.113377	0.889886	1.99918	0.731648	0.594617	0.033442	0.057912	0.878467	0.115008	0.250408	1.51958	0.69739	0.571778	0.46248	1.34176	1.1248	0.805057	1.39886	1.77569	1.67292	1.29608	0.976346	0.770799	0.074225	0.439641	0.428222	2.34666	1.38744	0.14274	0.832789	0.547308	0.867047	0.684339	1.22268	1.53099	0.937194	2.29608	1.29119	1.10848	0.366232	0.284666	1.11827	1.9062	0.730017	1.12969
p5	0.411909	0.480424	0.433116	0.297716	0.570147	2.02202	0.503263	0.046493	1.80506	0.787113	0.181892	0.891517	2.22757	0.423328	1.74796	0.480424	1.43312	0.90783	0.999184	0.028548	0.00571	1.3646	0.00571	1.20473	0.485318	1.05628	0.485318	0.074225	0.485318	0.793638	0.565253	0.062806	1.00408	0.469005	1.95351	1.50816	0.960033	1.24551	0.501631	0.079119	1.22268	0.99429	2.73002	0.490212	1.67781	1.96329	1.04976	1.48369
p6	0.147635	0.343393	0.627243	1.40375	1.68923	1.48369	1.30098	0.83279	1.33524	1.6093	0.274878	0.204731	0.891517	0.718597	0.547308	2.49021	1.96982	2.73491	0.336868	0.61093	2.2553	2.00408	2.2553	0.690865	0.188418	1.07912	1.3075	1.88989	1.4217	0.553834	0.702284	1.59298	0.08075	1.91925	0.238988	0.880098	2.49021	3.39233	1.61093	2.31892	2.80995	2.63866	2.50163	1.91925	1.00571	2.75286	0.0677	2.28467
p7	2.21615	0.982871	2.93556	1.4739	0.023654	0.914356	0.868679	2.19331	0.480424	1.90783	0.925775	0.902936	1.51958	0.434747	1.87357	1.40538	1.4217	1.75286	1.80995	2.28956	0.599511	0.473899	1.19331	1.38744	1.27325	1.17047	0.725122	1.87847	1.46737	1.22757	1.92414	1.27325	1.00408	1.66639	1.43801	0.889886	1.0155	0.661501	0.217781	0.718597	1.30098	0.181892	1.68923	0.638662	0.99429	0.09217	1.87194	1.36949
p8	0.651713	1.46248	0.971452	1.49674	0.948613	1.70228	1.16558	1.01713	1.23409	1.08564	0.606036	0.743067	1.14274	1.14274	1.01713	1.27977	0.565253	0.314029	1.17047	0.485318	0.850734	0.142741	0.165579	0.359706	0.256933	0.725122	0.245514	1.78711	1.14763	0.348287	0.850734	0.519576	1.19984	0.775693	0.663132	1.30098	1.4739	1.19984	0.946982	0.252039	1.06117	1.18842	0.366232	1.15253	0.08075	0.752855	0.137847	1.2553
p9	1.75938	0.617455	1.39396	0.857259	0.491843	1.13132	0.731648	1.08564	0.377651	1.15416	1.32545	1.54241	0.377651	0.754486	2.1248	0.743067	0.211256	0.770799	1.78711	0.30261	0.633768	0.588091	0.496737	0.850734	1.28467	1.31892	1.35318	1.05628	0.451061	1.75286	1.9584	0.884992	0.592985	0.651713	0.124796	0.046493	0.503263	0.54894	1.16558	0.387439	1.15416	0.318923	0.341762	0.547308	0.85726	0.172105	0.823002	0.741436
p10	1.79364	1.06281	2.25041	2.05628	2.62724	2.14764	2.84421	3.11827	2.1248	1.49674	0.491843	1.7137	1.25693	2.13621	2.65008	0.868679	0.348287	0.942088	0.793638	1.37602	0.279772	1.0106	2.04976	1.54731	0.051386	1.45595	0.405383	0.713703	2.51794	1.17047	1.94698	1.07912	0.341762	0.775693	1.20962	1.64356	0.022023	0.889886	0.022023	0.901305	1.09543	1.16395	1.14111	1.11827	1.74633	1.06117	1.15253	1.72349
p11	0.012235	0.023654	2.03344	2.07912	1.43964	0.297716	0.937194	0.96982	1.99918	1.96493	0.99429	1.49674	0.513051	0.286297	2.29608	0.547308	2.42659	0.085644	0.14274	0.00571	2.0155	2.54078	0.530995	1.52447	1.47879	2.2553	2.52936	2.0155	1.02202	1.9584	0.028548	0.999184	1.00408	1.03997	1.96329	3.15253	1.50816	1.88499	1.94209	2.03344	1.99755	0.948614	0.96982	1.04976	0.353181	1.00408	1.69087	0.925775
p12	0.788744	0.583197	0.743067	1.32545	0.022023	0.274878	0.526101	0.914356	0.685971	0.720228	1.18842	1.40538	1.49674	0.811582	1.35971	0.309135	0.496737	1.43312	0.428222	0.017129	0.30261	0.485318	1.18189	0.782219	0.702284	0.188418	0.176998	0.211256	1.27325	2.41517	0.633768	1.0106	0.08075	0.433116	0.250408	1.46085	0.583197	1.38254	1.22268	1.69087	1.4168	1.30261	0.376019	0.571778	0.730017	1.3124	1.0155	1.39396
p13	1.98777	3.0155	1.02855	0.000816	3.0155	3.0155	3.02692	1.02855	3.03834	3.0155	0.010604	1.01713	2.02202	2.02202	0.012235	0.99429	1.03344	1.0106	1.03344	0.999184	1.03344	1.0106	1.0106	2.0155	1.99266	0.00571	0.999184	2.98613	3.03181	0.00571	0.00571	2.03834	1.00571	1.0155	1.99755	1.0155	0.012235	2.02039	0.010603	0.012235	1.02692	1.99755	0.022023	1.0155	0.992659	0.000816	1.99918	0.982871
p14	1.01713	0.136215	0.023654	1.03997	0.501631	1.48532	0.490212	1.00571	0.023654	0.695759	0.67292	0.491843	0.503263	0.467374	0.99429	0.514682	0.987765	0.485318	0.496737	0.485318	1.50163	0.530995	0.496737	0.46248	0.496737	0.017129	0.485318	0.508157	0.028548	0.987765	0.496737	1.02202	0.022023	0.982871	0.010603	0.490212	1.49674	1.50816	1.74796	0.000816	1.00408	1.00571	1.98777	0.503263	0.501631	0.982871	0.172105	0.022023
p15	3.0155	0.948613	1.177	0.400489	0.000816	0.204731	1.61093	1.80506	0.457585	0.331974	0.811582	0.286297	2.99266	1.7708	1.02855	1.08564	1.33034	0.59951	0.850734	1.25041	0.188418	0.565253	0.245514	0.199837	0.747961	1.58157	0.884992	1.15905	0.017129	1.21615	1.73002	0.165579	1.36949	1.18842	0.695759	0.124796	0.606036	1.93067	0.743067	0.377651	0.513051	1.22104	0.090539	0.115008	1.11827	1.28956	1.71207	0.3646
p16	2.20473	2.50163	1.66803	2.31892	0.193312	0.000816	0.433116	0.558728	0.69739	0.37602	0.457585	0.320554	0.286297	1.61093	2.74144	1.37113	0.999184	2.41517	1.46737	1.35318	1.39886	1.0106	2.43801	1.80995	0.211256	0.234095	0.393964	0.451061	0.211256	2.80343	1.9013	1.34176	0.809951	1.97471	0.684339	0.718597	2.75286	0.469005	1.50816	1.63214	0.309135	1.48369	0.297716	0.446166	1.70065	2.02039	0.811582	0.889886
p18	1.01713	1.27977	1.46248	1.95351	0.010604	1.10848	1.43964	1.81648	1.69087	1.23409	1.64519	1.82789	1.59951	1.08564	1.46248	1.40538	0.234095	0.530995	0.747961	0.61093	0.336868	0.359706	0.793638	0.542414	1.43312	0.793638	0.405383	0.827895	0.256933	0.679445	0.770799	0.553834	0.491843	0.617455	0.469005	0.594617	0.834421	0.617455	0.491843	0.457586	0.434747	0.85726	0.411909	0.137847	0.69739	0.40049	0.411909	0.274878
p20	0.708809	0.137847	0.583197	0.548939	0.023654	0.787113	0.274878	1.39396	0.000816	0.720228	0.685971	1.19984	1.49674	0.206362	1.18842	0.720228	1.78711	0.496737	0.279771	1.26183	0.793638	0.314029	0.987765	0.119902	0.793638	0.827895	1.0106	0.131321	0.59951	0.314029	0.542414	0.656607	0.183524	0.99429	1.29119	0.331974	2.09054	1.32545	0.022023	0.583197	1.19984	1.10848	0.410277	0.604404	0.891517	1.88499	1.35808	0.079119
p21	1.99918	1.00571	0.000816	0.490212	1.30261	1.02855	2.0106	0.503263	0.514682	2.0106	0.012235	0.023654	0.514682	3.00408	0.400489	0.411909	2.0155	0.485318	0.496737	0.976346	1.0106	1.51305	0.00571	0.00571	1.0106	0.999184	0.999184	0.00571	0.00571	0.496737	0.485318	1.02202	0.193312	0.022023	1.48369	0.033442	0.99429	0.960033	0.514682	1.49674	0.010603	1.02692	0.491843	0.526101	0.992659	1.48369	1.00408	1.80343
p22	3.00408	2.10196	2.19331	2.29608	1.66803	1.01713	2.26183	2.50163	1.53099	2.19331	2.29608	2.37602	1.79364	2.33034	0.674551	2.33034	1.02202	0.896411	1.55873	0.074225	1.3075	1.52447	1.52447	1.51305	0.00571	1.18189	0.702284	1.9013	1.49021	2.00408	0.61093	0.485318	0.309135	0.788744	0.160685	1.42659	1.96493	0.341762	0.387439	0.204731	0.834421	0.695759	0.307504	0.524469	0.046493	0.206362	0.800163	0.410277

## Sheet: confidence
Study 2
Confidece [1-5]
	2.0 m - F-RCHB				2.0 m - I-RCHB				2.0 m - F-RCH				2.0 m - F-B				3.0 m - F-RCHB				3.0 m - I-RCHB				3.0 m - F-RCH				3.0 m - F-B				4.0 m - F-RCHB				4.0 m - I-RCHB				4.0 m - F-RCH				4.0 m - F-B
Particpant	rep. 1	rep. 2	rep. 3	rep. 4	rep. 1	rep. 2	rep. 3	rep. 4	rep. 1	rep. 2	rep. 3	rep. 4	rep. 1	rep. 2	rep. 3	rep. 4	rep. 1	rep. 2	rep. 3	rep. 4	rep. 1	rep. 2	rep. 3	rep. 4	rep. 1	rep. 2	rep. 3	rep. 4	rep. 1	rep. 2	rep. 3	rep. 4	rep. 1	rep. 2	rep. 3	rep. 4	rep. 1	rep. 2	rep. 3	rep. 4	rep. 1	rep. 2	rep. 3	rep. 4	rep. 1	rep. 2	rep. 3	rep. 4
p1	3	4	4	4	3	2	2	2	3	3	3	2	3	4	4	4	3	4	4	3	3	3	3	3	4	3	2	2	4	4	4	3	4	4	4	4	3	2	2	2	3	4	4	4	4	3	4	3
p2	4	3	4	4	3	3	2	2	4	1	3	1	4	2	3	3	3	3	5	4	3	4	1	2	2	4	4	2	5	1	3	4	4	4	3	4	2	4	4	2	4	3	3	3	3	5	4	4
p3	3	3	4	4	2	3	2	3	1	2	2	3	4	4	4	4	3	4	4	3	2	2	2	4	4	4	2	2	3	4	4	4	3	2	4	4	1	1	2	1	4	3	3	3	4	4	2	4
p5	2	3	5	4	2	4	2	2	3	5	4	4	4	2	4	4	4	4	4	3	3	3	4	3	2	4	4	3	4	4	4	4	4	4	2	3	4	2	4	4	4	4	2	4	4	5	5	5
p6	3	4	3	2	3	3	3	3	3	2	3	2	4	2	3	4	4	2	3	3	3	2	3	2	3	3	3	2	3	3	3	3	4	3	3	3	3	3	3	3	4	3	3	3	2	3	3	2
p7	4	3	3	3	3	4	3	2	4	2	3	3	4	4	3	3	4	4	3	3	3	3	3	3	3	4	2	3	2	3	3	3	3	4	3	4	4	3	3	3	4	3	4	3	3	3	4	4
p8	3	3	3	2	3	3	3	2	3	2	2	3	3	3	2	3	3	3	3	2	4	2	3	2	2	3	2	3	4	2	2	2	3	3	3	2	3	2	3	3	3	3	3	2	3	3	3	3
p9	2	3	3	3	3	2	3	3	3	3	3	3	3	3	3	3	3	3	3	3	3	3	3	3	3	3	3	3	3	3	3	2	3	3	3	3	3	3	2	3	2	3	3	3	3	2	3	3
p10	3	3	4	3	3	3	4	4	3	3	4	3	3	3	4	3	3	3	3	3	3	3	4	3	3	3	4	3	4	3	4	3	3	4	4	4	3	3	2	3	4	4	4	4	4	4	3	4
p11	4	5	4	4	4	3	3	4	5	4	4	4	4	3	5	3	5	5	5	2	5	5	3	2	5	4	4	4	5	5	5	3	5	3	5	2	4	2	4	2	5	5	5	5	5	4	3	3
p12	3	3	3	5	3	2	3	2	3	3	3	3	4	3	3	4	3	4	4	2	4	2	2	3	3	4	2	4	3	4	3	3	4	4	3	4	4	3	2	1	4	2	3	2	4	4	3	2
p13	3	4	4	4	4	3	4	3	4	2	4	3	3	3	4	4	4	2	3	4	3	4	2	1	4	3	4	5	4	3	4	4	3	4	4	4	4	4	1	1	3	4	4	4	2	4	3	3
p14	5	3	4	3	4	3	3	3	4	3	3	2	3	2	4	3	4	2	4	2	3	4	3	3	4	4	4	4	3	4	4	3	2	4	4	3	2	3	3	4	4	2	4	2	3	3	3	3
p15	3	3	3	3	3	3	3	3	3	3	3	3	3	3	3	3	3	3	3	3	3	3	3	3	3	3	3	3	3	3	3	3	3	3	3	3	3	3	3	3	3	3	3	3	3	3	3	3
p16	4	4	4	3	4	3	3	3	4	3	3	3	4	3	3	3	4	4	3	3	3	3	4	2	4	3	3	2	3	4	3	3	4	4	3	4	3	3	3	4	3	3	3	3	4	4	3	4
p18	3	3	3	3	3	3	3	3	3	3	3	3	3	3	3	3	3	3	3	3	3	3	3	3	3	3	3	3	3	3	3	3	3	3	3	3	3	3	3	3	3	3	3	3	3	3	3	3
p20	2	2	2	2	2	2	2	2	2	2	2	2	2	2	2	2	2	2	2	2	2	2	2	2	2	2	2	2	2	2	2	3	2	2	2	3	2	2	2	3	2	2	2	2	2	1	2	3
p21	4	3	4	4	3	3	3	2	4	3	4	4	2	2	2	3	4	3	3	3	2	3	3	2	3	3	3	3	4	3	2	4	4	4	4	4	4	3	2	3	3	4	3	3	3	4	4	4
p22	4	4	4	4	4	4	4	4	3	4	4	4	4	4	3	4	4	4	4	4	4	4	4	4	3	3	4	4	4	4	3	4	3	3	4	4	2	4	4	4	3	4	4	4	4	4	3	3

## Sheet: response time
Study 2
Response time [s]
	2.0 m - F-RCHB				2.0 m - I-RCHB				2.0 m - F-RCH				2.0 m - F-B				3.0 m - F-RCHB				3.0 m - I-RCHB				3.0 m - F-RCH				3.0 m - F-B				4.0 m - F-RCHB				4.0 m - I-RCHB				4.0 m - F-RCH				4.0 m - F-B
Particpant	rep. 1	rep. 2	rep. 3	rep. 4	rep. 1	rep. 2	rep. 3	rep. 4	rep. 1	rep. 2	rep. 3	rep. 4	rep. 1	rep. 2	rep. 3	rep. 4	rep. 1	rep. 2	rep. 3	rep. 4	rep. 1	rep. 2	rep. 3	rep. 4	rep. 1	rep. 2	rep. 3	rep. 4	rep. 1	rep. 2	rep. 3	rep. 4	rep. 1	rep. 2	rep. 3	rep. 4	rep. 1	rep. 2	rep. 3	rep. 4	rep. 1	rep. 2	rep. 3	rep. 4	rep. 1	rep. 2	rep. 3	rep. 4
p1	7.10547	4.03125	5.21484	3.375	6.02734	4.29297	4.29297	5.69141	7.63672	3.23828	3.625	3.52734	6.65625	4.07031	2.64844	5.18359	4.33984	4.5	2.41406	5.88281	6.98438	7.14453	3.42969	5.51172	3.38672	2.63281	4.10938	4.38281	6.75391	7.86719	3.0625	10.5117	4.62891	5.36328	2.60938	1.96484	58.0703	11.3008	8.25781	10.8945	5.98828	3.1875	2.1875	6.32031	34.3008	3.03125	2.04297	6.71875
p2	10.0195	2.10547	3.09375	2.75	12.1992	6.08203	4.49219	7.00391	8.82422	7.86719	9.46094	5.69141	3.42578	2.15234	2.45703	5.44922	25.043	2.36719	3.76562	12.2617	4.85156	1.76953	23.3164	3.82812	4.66016	4.76562	13.2305	7.14063	1.9375	3.07031	4.03516	4	9.02344	8.41797	3.35938	2.04688	12.2305	4.20703	5.70703	2.82031	52.3398	5.50391	2.35156	2.63281	12.8125	1.54688	2.58984	2.63281
p3	7.15234	2.15234	2.6875	1.93359	2.30078	1.9375	4.22266	3.04297	3.77344	4.22266	2.08594	3.55078	3.66016	3.20703	2.72266	2.82812	2.60156	2.57812	2.54297	2.36719	3.39453	3.19922	2.34375	2.80859	4.85547	2.57031	2.47656	3.94922	2.79688	2.67188	2.67969	2.10938	2.33203	1.96484	2.21094	2.80469	3.63672	3.05078	3.16016	3.62109	2.34766	5.27734	2.68359	2.02734	2.14844	2.3125	2.62891	2.01562
p5	3.61328	2.5625	2.0625	6.95313	2.25781	2.30469	3.72266	2.91016	4.53906	1.92578	4.70703	2.78906	2.85547	3.02344	2.1875	2.85938	4.9375	4.19141	2.74609	6.33203	8.50391	4.72266	6.12891	3.58594	12.1719	2.47266	2.3125	2.41797	3.32031	7.74609	2.86719	2.48047	5.73828	2.55078	2.27344	7.92188	1.88281	3.73047	2.85547	1.8125	3.64844	2.44531	2.37891	2.12109	2.16406	1.875	2.33984	1.88281
p6	8.61328	2.47656	1.98438	2.32031	3.01953	4.66406	1.88672	1.76562	2.11719	2.95703	3.27734	3.66406	3.51562	2.23828	1.91016	2.6875	2.76953	2.06641	3.11719	2.30078	5.88672	2.19922	3.15234	2.63281	18.8984	4.71484	1.78125	2.26172	2.99609	2.41016	2.05078	2.33594	2.64062	3.42188	2.04297	2.17969	2.67578	3.26953	1.51562	5.17578	3.89844	2.41797	1.74219	2.50781	12.668	1.75781	1.76562	2.04297
p7	3.09766	6.09375	6.23047	4.03906	8.60156	4	2.79297	7.97656	19.4258	3.48047	3.64844	3.02344	8.64063	3.98438	3.91406	3.32031	2.67188	2.87109	3.54688	4.80078	12.4102	4.85938	4.51953	5.08984	2.58984	3.03906	4.95312	2.95703	4.02734	5.67188	5.4375	3.02734	39.6641	2.58594	4.52344	4.80078	3.34766	3.95312	2.38672	5.04688	5.84375	8.23047	3.22266	3.20312	3.30078	11.1953	2.23438	3.42578
p8	36.4727	7.04688	10.2539	5.46875	3.53906	12.375	2.35156	2.98438	2.71094	3.55078	5.62109	3.34766	2.99609	5.19141	2.57422	3.66406	8.00781	5.95703	2.83203	3.25781	9.45703	4.07812	6.08594	10.4023	16.4805	4.03906	6.35938	5.6875	11.5508	5.92188	3.60938	5.11719	4.29297	3.86719	5.30859	5.05078	6.40625	3.93359	9.70703	5.42969	5.49219	4.26172	5.50781	5.84766	13.3516	7.46875	2.68359	5.79688
p9	9.79297	6.17578	3.60547	5.07422	18.3633	4.61719	5.42578	4.46875	5.22266	6.45313	4.64844	5.00391	3.82812	4.94531	3.96094	4.15234	9.16406	4.65234	8.46484	2.55859	10.0742	6.91797	4.36719	4.6875	10.625	5.78125	3.60547	5.55469	4.62891	5.78125	8.1875	3.06641	5.91406	4.04688	3.50781	6.46875	12.9883	2.10547	4.66797	2.34375	10.3945	5.56641	4.5	5.53516	9.86719	5.42969	2.75	6.05078
p10	15.9414	4.18359	3.66406	3.79297	3.25	4.46094	3.84766	6.08594	5.8125	4.16797	4.64062	4.64062	5.96094	4.27734	3.84766	3.15234	6.78516	4.82812	6.17578	5.39844	8.50781	3.79688	3.21875	3.67188	9.57422	7.94531	5.08594	4.03906	2.875	3.44531	3.69531	9	5.21484	3.83984	2.92969	2.71875	5.57031	5.21875	5.89453	3.42188	2.88672	4.03125	3.37891	4.55469	3.85156	3.58203	24.9492	2.92188
p11	4.16406	2.64062	3.00781	2.23828	4.46875	5.92969	2.63672	1.82031	5.6875	2.77344	5.45313	6.9375	4.19141	2.72266	2.05859	2.86328	5.75781	2.94922	2.64062	2.59766	3.01953	3.73828	5.92578	2.62891	8.69531	3.12891	1.95703	2.99219	2.39844	3.38672	4.69922	4.20312	1.69141	5.63281	2.60547	5.03125	6.51172	2.24219	1.47656	1.60547	2.4375	3.55469	2.93359	2.9375	5.33594	5.30078	3.64062	2.01562
p12	14.2812	3.89453	7.08203	6.82031	11.3047	8.30859	11.3086	9.25	7.41016	10.8516	5.73828	5.92969	4.69922	5.16016	6.16406	4.80859	20.082	8.8125	3.42578	5.42969	3.54297	4.14844	5.76172	5.54688	5.70703	4.90625	7.41016	6.6875	17.2383	9.07422	4.66406	4.79297	6.35156	7.33594	3.9375	4.39844	5.60156	6.44922	5.75391	12.0742	12.8125	5.8125	5.67188	5.12109	11.4688	3.45703	3.92578	4.70703
p13	6.41406	4.63672	3.17188	4.38672	3.23438	4.75781	2.42969	7.91016	6.88672	8.11328	5.40625	3.95703	11.3672	2.82812	6.65234	2.62891	32.1875	3.17188	2.69922	3.20312	8.04688	7.74219	5.19922	6.91016	3.65234	9.51172	5.90625	2.90625	5.17578	9.03125	12.9844	3.58594	11.207	3.28906	3.15625	2.53906	7.30859	2.25	9.22266	5.29688	9.75	4.96484	12.7891	4.41016	10.6094	10.0781	3.74609	4.44141
p14	6.87109	2.97266	3.61328	8.19531	3.37109	3.95312	4.71094	3.62891	4.21875	5.16797	4.97266	4.55078	7.23047	5.57031	3.66016	3.60938	4.46875	5.52344	3.33594	6.14063	3.77344	4.34766	4.59766	3.11328	4.58203	4.77734	3.63672	2.59375	3.07812	3.98828	2.68359	4.63281	10.1367	4.55078	4.13281	5.67969	6.44531	3.14062	3.46484	3.54297	5.69922	3.46875	4.14453	5.44141	16.0273	4.85547	4.64844	4.52344
p15	5.36328	3.67188	3.28906	4.46875	5.86328	5.47656	3.83594	3.96484	2.67578	3.36328	3.43359	3.26562	3.76953	2.95703	4.13672	4.46484	3.51562	2.85547	3.42969	3.03906	5.17188	3.29297	3.5	3.76953	3.03906	3.91797	2.71484	4.14844	6.45703	4.5	2.44922	3.18359	3.63672	3.25391	3.35156	3.61719	3.33984	2.8125	4.89844	3.96484	7.24609	4.10938	3.60547	3.41016	5.35156	3.35938	2.25391	3.78516
p16	3.82812	11.5664	3.60938	8.35938	6.76172	6.71094	3.49609	4.5625	35.1875	4.98828	2.51953	5.55078	5.22266	5.66016	2.58984	2.375	5.97266	4.89062	2.88281	3.85156	7.77344	5.30078	9.66797	15.1523	9.875	4.58203	2.85156	2.95312	8.14453	5.63672	2.75	3.29297	7.41406	2.27734	2.98047	3.72656	21.082	5.13672	5.125	3.34375	6.30469	5.02344	3.37891	3.48828	5.14844	2.55859	7.10156	2.98047
p18	15.9961	3.76953	3.4375	2.12109	3.28125	1.89453	2.66406	2.33203	4.54688	5.76953	3.63281	2.76172	2.51953	2.5	2.17969	2.35547	2.78906	2.08984	1.89062	1.83203	3.17969	1.88281	2.00391	1.46094	2.48047	2.23047	2.51953	1.98438	5.21094	2.79297	2.125	3.05078	7.36328	2.10156	2.41016	2.125	4.17578	1.76562	2.91797	1.67969	2.11328	2.0625	1.92578	1.37891	1.625	2.73438	2.19531	2.00781
p20	3.19531	5.00391	5.47266	6.29688	2.98047	2.80078	3.16797	2.53125	5.83594	7.23828	3.10156	3.37891	8.11328	4.98047	3.01953	14.25	45.7695	5.23047	3.29297	3.53125	3.75	6.42188	3.66406	7.08203	6.34375	2.33984	2.36719	2.78906	3.13672	3.97656	6.45313	2.42578	3.81641	2.5625	2.47656	4.58594	8.81641	13.9609	2.39453	3.48438	3.41797	5.67188	1.95312	2.46094	2.80078	4.82031	5.19922	4.20312
p21	6.13281	3.41016	1.76172	3.08984	10.0938	5.09766	2.69141	3.93359	21.3945	7.85938	2.26172	1.96875	4.75	3.56641	5.94922	5.53906	2.84766	2.52734	5.85156	2.96875	4.15625	3.05469	4.32031	3.28125	12.7383	12.6094	3.76953	2.47266	4.97656	3.46484	3.63672	2.78906	3.28125	3.52344	2.94141	8.79688	2.96094	4.43359	4.44922	10.4531	3.67969	2.44141	2.76172	3.61328	6.70703	3.20703	3.25	2.84375
p22	1.84375	5.13281	2.42969	3.10938	1.44531	1.70703	2.10547	1.69531	2.22656	7.42578	1.87891	1.75	2.26953	1.87109	1.83984	2.06641	2.24219	2.64844	1.97656	3.11719	1.50781	1.52344	2.53906	1.5625	3.29297	2.88672	2.17188	1.64062	2.1875	3.65625	2.79688	3.60156	3.71875	1.89453	1.54297	1.70703	16.5664	1.21875	4.42578	1.47656	2.625	2.39844	3.27344	1.67578	2.29688	1.69531	2.05859	1.95703
